# Supplementary material for: Integrative brain transcriptome analysis links complement component 4 and HSPA2 to the APOE ε2 protective effect in Alzheimer disease
Source: Mol Psychiatry. 2021 Sep 3;26(10):6054–64. doi: 10.1038/s41380-021-01266-z (PMC8758485; doi:10.1038/s41380-021-01266-z)
Supplement: Supplementary file 2 — Table S2 [file 41380_2021_1266_MOESM2_ESM.xlsx]

## Sheet: Table S2
Supplementary Table 2. Significant differentially expressed gene s in the total sample (P<10-6)
Gene	Total					APOE 2/3					APOE 3/3					APOE 3/4
	Weight	Z-score	P-value	Direction		Weight	Z-score	P-value	Direction		Weight	Z-score	P-value	Direction		Weight	Z-score	P-value	Direction
EMP3	485	8.782	1.601e-18	+++		42	2.23	0.02572	+++		261	5.345	9.045e-08	+++		156	4.8	1.588e-06	+++
NPNT	485	8.582	9.313e-18	+++		42	3.653	0.0002595	+++		261	6.336	2.363e-10	+++		156	1.583	0.1135	-++
SLC4A11	485	8.549	1.238e-17	+++		42	1.517	0.1293	+++		261	5.715	1.1e-08	+++		156	5.047	4.485e-07	+++
C1QTNF5	485	8.454	2.82e-17	+++		42	3.182	0.001464	+++		261	6.019	1.757e-09	+++		156	4.076	4.583e-05	++-
SLC6A9	485	8.217	2.086e-16	+++		42	2.733	0.006279	+++		261	5.184	2.171e-07	+++		156	3.5	0.0004652	+++
SLC6A12	485	8.158	3.415e-16	+++		42	1.12	0.2627	+++		261	6.189	6.037e-10	+++		156	3.309	0.0009372	+++
PRELP	485	8.13	4.301e-16	+++		42	0.817	0.4141	-++		261	5.562	2.664e-08	+++		156	3.769	0.0001638	++-
GAREM2	485	8.057	7.833e-16	+++		42	1.485	0.1375	+++		261	6.106	1.024e-09	+++		156	3.93	8.498e-05	+++
ISYNA1	485	7.992	1.325e-15	+++		42	1.116	0.2646	+++		261	5.423	5.85e-08	+++		156	4.254	2.097e-05	+++
TRIP10	485	7.986	1.397e-15	+++		42	2.103	0.0355	+++		261	4.773	1.816e-06	+++		156	4.293	1.763e-05	+++
KANK2	485	7.971	1.579e-15	+++		42	1.576	0.115	+++		261	6.018	1.766e-09	+++		156	3.259	0.001117	+++
HMBOX1	485	7.909	2.585e-15	+++		42	2.141	0.03231	+++		261	5.454	4.935e-08	+++		156	4.167	3.091e-05	+++
HSPB2	485	7.762	8.345e-15	+++		42	1.311	0.1899	+++		261	5.004	5.626e-07	+++		156	4.496	6.934e-06	+++
VAT1	485	7.718	1.178e-14	+++		42	1.649	0.09913	++-		261	5.168	2.367e-07	+++		156	3.543	0.0003954	++-
ZNF853	485	7.666	1.775e-14	+++		42	0.194	0.8464	-++		261	5.777	7.621e-09	+++		156	4.194	2.739e-05	+++
LINC01094	485	7.642	2.137e-14	+++		42	2.401	0.01634	+++		261	4.838	1.308e-06	+++		156	3.139	0.001697	+++
S100A4	485	7.585	3.322e-14	+++		42	2.654	0.007961	+++		261	4.419	9.904e-06	+++		156	3.535	0.0004075	+++
DENND2A	485	7.564	3.906e-14	+++		42	1.047	0.2949	++-		261	5.537	3.074e-08	+++		156	2.927	0.003419	++-
ITPKB	485	7.538	4.783e-14	+++		42	2.556	0.01058	+++		261	4.722	2.331e-06	+++		156	3.692	0.0002225	++-
C17orf102	485	-7.474	7.773e-14	---		42	-0.728	0.4667	--+		261	-5.81	6.248e-09	---		156	-3.67	0.0002423	--+
ADAM33	485	7.416	1.205e-13	+++		42	1.121	0.2624	+++		261	6.293	3.119e-10	+++		156	2.359	0.01833	++-
MRGPRF	485	7.368	1.737e-13	+++		42	0.945	0.3448	+++		261	4.878	1.072e-06	+++		156	3.522	0.000428	+++
ADCYAP1	485	-7.345	2.064e-13	---		42	-1.428	0.1532	--+		261	-5.407	6.391e-08	---		156	-3.485	0.0004915	---
AP003393.1	485	-7.339	2.157e-13	---		42	-0.806	0.42	---		261	-5.185	2.156e-07	---		156	-2.938	0.003307	---
CRH	485	-7.306	2.76e-13	---		42	-2.104	0.03539	--+		261	-4.468	7.907e-06	---		156	-3.735	0.0001876	---
ZHX3	485	7.302	2.833e-13	+++		42	0.825	0.4096	+++		261	5.641	1.694e-08	+++		156	2.18	0.02929	++-
CHML	485	-7.281	3.315e-13	---		42	-1.364	0.1726	--+		261	-4.363	1.284e-05	---		156	-4.115	3.868e-05	---
ARAP1	485	7.277	3.422e-13	+++		42	2.337	0.01946	+++		261	5.359	8.373e-08	+++		156	2.984	0.002847	+++
CIC	485	7.244	4.357e-13	+++		42	2.038	0.04158	+++		261	4.532	5.847e-06	++-		156	5.034	4.812e-07	+++
AC068768.1	485	7.227	4.938e-13	+++		42	1.698	0.0895	+++		261	5.203	1.956e-07	+++		156	3.592	0.0003283	+++
ADAMTS2	485	7.222	5.119e-13	+++		42	2.647	0.008128	+++		261	4.1	4.132e-05	++-		156	4.301	1.698e-05	+++
ARHGEF40	485	7.213	5.459e-13	+++		42	1.639	0.1013	+++		261	4.856	1.199e-06	+++		156	3.677	0.0002364	+++
CDK2AP1	485	7.184	6.748e-13	+++		42	1.851	0.06416	+++		261	4.804	1.559e-06	+++		156	2.758	0.005812	+++
DDAH2	485	7.165	7.783e-13	+++		42	2.25	0.02444	++-		261	4.612	3.993e-06	+++		156	3.28	0.001038	+++
TCF7L1	485	7.142	9.207e-13	+++		42	1.201	0.2299	++-		261	4.67	3.015e-06	+++		156	4.082	4.467e-05	+++
AC243964.2	485	7.137	9.538e-13	+++		42	1.25	0.2112	++-		261	4.703	2.565e-06	+++		156	3.213	0.001312	+++
A2ML1	485	7.113	1.135e-12	+++		42	1.422	0.1551	+++		261	5.571	2.54e-08	+++		156	2.512	0.01202	+++
TMEM107	485	-7.102	1.228e-12	---		42	-0.579	0.5625	--+		261	-5.855	4.757e-09	---		156	-3.989	6.624e-05	---
RIPOR3	485	7.102	1.232e-12	+++		42	-0.402	0.6875	-++		261	5.663	1.491e-08	+++		156	3.221	0.001277	+++
IQGAP3	485	-7.084	1.399e-12	---		42	-0.772	0.4399	--+		261	-6.154	7.537e-10	---		156	-2.465	0.01369	---
SST	485	-7.078	1.467e-12	---		42	-1.735	0.08268	--+		261	-5.128	2.93e-07	---		156	-3.364	0.0007683	--+
PCYOX1L	485	-7.076	1.479e-12	---		42	-0.127	0.8986	+-+		261	-5.564	2.63e-08	---		156	-2.866	0.004156	--+
MUC1	485	7.017	2.26e-12	+++		42	3.118	0.001821	+++		261	3.944	8.019e-05	+++		156	4.042	5.303e-05	+++
SMTN	485	7.013	2.33e-12	+++		42	1.883	0.05969	+++		261	4.636	3.556e-06	+++		156	3.532	0.0004129	+++
RBPMS2	485	7.008	2.425e-12	+++		42	1.382	0.1671	+++		261	3.999	6.363e-05	+++		156	4.728	2.267e-06	+++
MID1IP1	485	6.998	2.588e-12	+++		42	1.077	0.2815	+++		261	5.397	6.763e-08	+++		156	3.366	0.000762	+++
CSRP1	485	6.967	3.248e-12	+++		42	2.211	0.02707	+++		261	4.364	1.277e-05	+++		156	2.878	0.004003	+++
RPGRIP1L	485	-6.964	3.299e-12	---		42	-1.698	0.0896	--+		261	-4.284	1.836e-05	---		156	-3.754	0.0001743	--+
BRWD1	485	-6.964	3.299e-12	---		42	-1.095	0.2735	--+		261	-5.267	1.388e-07	---		156	-3.106	0.001894	--+
SERPINA5	485	6.952	3.613e-12	+++		42	2.09	0.03663	+++		261	4.582	4.604e-06	+++		156	2.122	0.03383	+++
CHD4	485	6.949	3.678e-12	+++		42	2.885	0.003919	+++		261	4.208	2.578e-05	+++		156	4.685	2.805e-06	+++
GPRASP1	485	-6.933	4.124e-12	---		42	-1.032	0.3021	--+		261	-5.065	4.09e-07	---		156	-3.861	0.0001131	---
CLIP2	485	6.915	4.671e-12	+++		42	0.772	0.4402	-++		261	5.12	3.061e-07	+++		156	4.057	4.965e-05	+++
HIGD1B	485	6.915	4.695e-12	+++		42	0.576	0.5644	++-		261	5.084	3.691e-07	+++		156	3.212	0.001316	+++
FANCC	485	6.905	5.036e-12	+++		42	1.506	0.132	+++		261	4.469	7.87e-06	+++		156	3.175	0.001496	+++
NFKBIA	485	6.899	5.253e-12	+++		42	1.392	0.1638	++-		261	4.215	2.499e-05	+++		156	3.833	0.0001266	+++
MAPKAPK2	485	6.894	5.429e-12	+++		42	1.378	0.1683	++-		261	4.409	1.041e-05	+++		156	3.756	0.0001723	+++
GFAP	485	6.894	5.44e-12	+++		42	4.119	3.802e-05	++-		261	4.031	5.552e-05	+++		156	1.506	0.132	++-
FOXO4	485	6.887	5.685e-12	+++		42	0.59	0.5555	++-		261	5.587	2.304e-08	+++		156	2.551	0.01075	++-
DYNC2LI1	485	-6.886	5.721e-12	---		42	-0.519	0.6037	--+		261	-5.066	4.067e-07	---		156	-3.67	0.0002428	--+
TEAD2	485	6.88	5.971e-12	+++		42	1.457	0.1452	++-		261	4.184	2.868e-05	+++		156	2.857	0.004282	++-
ECE1	485	6.878	6.062e-12	+++		42	1.475	0.1403	++-		261	4.625	3.752e-06	+++		156	3.286	0.001017	++-
ADAT2	485	-6.866	6.599e-12	---		42	-0.554	0.5796	--+		261	-4.944	7.643e-07	---		156	-3.256	0.001128	--+
TMEM102	485	6.865	6.654e-12	+++		42	1.627	0.1038	+++		261	4.529	5.928e-06	+++		156	4.221	2.429e-05	+++
SYDE1	485	6.851	7.334e-12	+++		42	0.856	0.3918	++-		261	4.559	5.147e-06	+++		156	3.4	0.0006738	+++
ITGA10	485	6.849	7.46e-12	+++		42	0.544	0.5864	+++		261	5.328	9.956e-08	+++		156	3.197	0.001389	+++
LCLAT1	485	-6.839	7.986e-12	---		42	-0.952	0.341	---		261	-5.273	1.341e-07	---		156	-2.542	0.01103	---
NUPR1	485	6.833	8.335e-12	+++		42	0.816	0.4145	++-		261	5.375	7.648e-08	+++		156	2.02	0.04343	+++
TRPC1	485	-6.822	9.004e-12	---		42	-0.573	0.5669	--+		261	-5.049	4.437e-07	---		156	-4.27	1.953e-05	---
MTSS1L	485	6.818	9.209e-12	+++		42	1.108	0.2679	+++		261	4.702	2.581e-06	+++		156	3.031	0.002436	++-
LAMB2	485	6.805	1.008e-11	+++		42	1.743	0.08133	+++		261	4.21	2.554e-05	+++		156	3.691	0.000223	+++
ZBTB7B	485	6.802	1.031e-11	+++		42	1.432	0.152	+++		261	4.896	9.796e-07	+++		156	3.474	0.0005132	++-
QDPR	485	6.792	1.103e-11	+++		42	1.77	0.07678	+++		261	4.349	1.368e-05	+++		156	3.342	0.0008329	+++
SLC43A3	485	6.785	1.163e-11	+++		42	1.819	0.06897	+++		261	4.284	1.834e-05	+++		156	2.752	0.005921	+++
PHETA1	485	6.776	1.236e-11	+++		42	1.247	0.2122	+++		261	4.853	1.213e-06	+++		156	3.597	0.0003223	+++
TLN1	485	6.769	1.297e-11	+++		42	1.578	0.1146	+++		261	4.113	3.903e-05	+++		156	3.958	7.565e-05	++-
COL27A1	485	6.766	1.324e-11	+++		42	2.118	0.03421	+++		261	4.237	2.269e-05	+++		156	3.207	0.00134	+++
VGF	485	-6.764	1.341e-11	---		42	-1.652	0.09858	--+		261	-4.468	7.902e-06	---		156	-2.765	0.005693	---
AC008780.2	485	-6.762	1.357e-11	---		42	-1.335	0.1818	--+		261	-4.416	1.005e-05	---		156	-3.688	0.0002258	--+
MAP4K3-DT	485	-6.757	1.407e-11	---		42	-1.266	0.2055	--+		261	-4.455	8.399e-06	---		156	-2.776	0.005496	--+
CCDC102A	485	6.738	1.601e-11	+++		42	0.546	0.5848	-+-		261	4.936	7.959e-07	+++		156	2.829	0.004663	+++
PHF19	485	6.737	1.619e-11	+++		42	2.297	0.02165	+++		261	4.07	4.695e-05	+++		156	3.026	0.002474	+++
SSC5D	485	6.726	1.738e-11	+++		42	1.355	0.1755	+++		261	5.095	3.485e-07	+++		156	2.895	0.003789	++-
RBM38	485	6.725	1.758e-11	+++		42	1.847	0.06478	+++		261	5.085	3.671e-07	+++		156	3.294	0.0009889	+++
TRIM8	485	6.696	2.135e-11	+++		42	0.795	0.4268	-++		261	4.515	6.332e-06	+++		156	3.496	0.0004716	+++
GSTA4	485	-6.678	2.421e-11	---		42	-0.488	0.6255	--+		261	-5.5	3.806e-08	---		156	-3.208	0.001335	--+
XKR8	485	6.66	2.732e-11	+++		42	1.701	0.08901	+++		261	5.267	1.384e-07	+++		156	2.302	0.02133	+++
PLXNB1	485	6.658	2.784e-11	+++		42	2.448	0.01437	+++		261	4.452	8.516e-06	+++		156	2.88	0.003974	++-
OLFM4	485	-6.65	2.923e-11	---		42	-0.958	0.338	--+		261	-5.496	3.874e-08	---		156	-2.84	0.00451	---
FANCE	485	6.65	2.935e-11	+++		42	-0.046	0.9635	+--		261	4.784	1.717e-06	+++		156	3.155	0.001602	+++
CHP1	485	-6.632	3.317e-11	---		42	-2.306	0.02111	--+		261	-4.716	2.409e-06	---		156	-2.819	0.004812	--+
PPP1R2	485	-6.623	3.522e-11	---		42	-1.271	0.2038	--+		261	-4.776	1.785e-06	---		156	-3.855	0.000116	--+
SLC4A2	485	6.618	3.642e-11	+++		42	1.829	0.06738	++-		261	4.529	5.935e-06	+++		156	2.644	0.008201	+++
ANKRD18DP	485	-6.618	3.642e-11	---		42	-0.226	0.8215	+-+		261	-5.072	3.928e-07	---		156	-2.639	0.008307	---
SAMD4A	485	6.617	3.675e-11	+++		42	1.226	0.2203	+++		261	4.358	1.31e-05	+++		156	3.084	0.002042	+++
INPPL1	485	6.615	3.711e-11	+++		42	2.026	0.04279	+++		261	3.951	7.789e-05	+++		156	3.574	0.0003519	+++
AQP6	485	6.615	3.715e-11	+++		42	1.528	0.1266	+++		261	5.13	2.894e-07	+++		156	2.625	0.008672	+++
DNAJC19	485	-6.604	4.008e-11	---		42	-1.674	0.09404	--+		261	-5.385	7.24e-08	---		156	-3.246	0.001169	--+
PPEF1	485	-6.603	4.026e-11	---		42	-1.852	0.06398	---		261	-4.449	8.627e-06	---		156	-3.076	0.002097	---
SLC38A2	485	6.602	4.06e-11	+++		42	1.345	0.1785	+++		261	4.689	2.745e-06	+++		156	2.514	0.01195	+++
TMEM14B	485	-6.599	4.144e-11	---		42	-0.833	0.4048	--+		261	-5.228	1.711e-07	---		156	-2.921	0.003488	--+
CEP83	485	-6.577	4.798e-11	---		42	0.79	0.4297	+-+		261	-5.074	3.893e-07	---		156	-3.998	6.395e-05	---
CHCHD7	485	-6.563	5.273e-11	---		42	-0.759	0.4476	--+		261	-4.914	8.907e-07	---		156	-3.472	0.0005157	--+
PCOLCE	485	6.551	5.704e-11	+++		42	1.639	0.1011	+++		261	4.863	1.156e-06	+++		156	3.054	0.002256	+++
ZNF334	485	-6.549	5.797e-11	---		42	0.035	0.9719	+-+		261	-4.844	1.274e-06	---		156	-4.016	5.912e-05	---
SASH1	485	6.544	5.977e-11	+++		42	0.596	0.5511	+++		261	4.844	1.276e-06	+++		156	2.326	0.02	++-
SLC25A18	485	6.533	6.44e-11	+++		42	1.802	0.07154	+++		261	4.527	5.969e-06	+++		156	2.735	0.006232	++-
MARCH8	485	6.518	7.133e-11	+++		42	0.424	0.6715	-+-		261	4.675	2.936e-06	+++		156	2.871	0.004085	++-
DDX39A	485	6.516	7.2e-11	+++		42	2.14	0.03233	+++		261	4.326	1.521e-05	+++		156	3.026	0.002482	+++
MRPL30	485	-6.508	7.637e-11	---		42	0.367	0.7137	+-+		261	-5.745	9.204e-09	---		156	-2.457	0.01403	--+
NINJ1	485	6.504	7.835e-11	+++		42	1.494	0.1351	+++		261	4.108	3.983e-05	+++		156	3.846	0.0001198	+++
TASP1	485	-6.501	8.002e-11	---		42	-2.15	0.03159	--+		261	-4.161	3.173e-05	---		156	-3.327	0.0008776	---
SPACA6	485	6.495	8.293e-11	+++		42	1.275	0.2021	+++		261	5.271	1.358e-07	+++		156	3.306	0.0009448	+++
CMTM4	485	6.493	8.402e-11	+++		42	1.666	0.09579	+++		261	4.461	8.161e-06	+++		156	2.432	0.01502	+++
CD151	485	6.49	8.591e-11	+++		42	1.31	0.1903	+++		261	4.431	9.386e-06	+++		156	3.151	0.001625	+++
ZNF438	485	6.49	8.601e-11	+++		42	1.71	0.08723	+++		261	4.052	5.076e-05	+++		156	2.832	0.004629	+++
PHYHD1	485	6.484	8.946e-11	+++		42	2.256	0.02404	+++		261	4.207	2.584e-05	+++		156	2.089	0.03673	+++
ANGPT1	485	6.475	9.493e-11	+++		42	2.135	0.03272	+++		261	4.641	3.466e-06	+++		156	0.622	0.5341	-++
LETMD1	485	-6.47	9.804e-11	---		42	0.406	0.685	+-+		261	-4.792	1.653e-06	---		156	-3.835	0.0001254	--+
PTPN21	485	6.469	9.839e-11	+++		42	1.649	0.09906	++-		261	4.298	1.72e-05	+++		156	1.604	0.1086	++-
KCTD11	485	6.469	9.875e-11	+++		42	1.251	0.211	++-		261	4.616	3.915e-06	+++		156	2.954	0.003135	+++
MSRB3	485	6.467	9.983e-11	+++		42	0.874	0.382	+++		261	4.968	6.776e-07	+++		156	1.98	0.04775	++-
PNOC	485	-6.46	1.044e-10	---		42	-1.709	0.08746	---		261	-3.906	9.402e-05	---		156	-2.898	0.00376	--+
FBXO2	485	6.46	1.046e-10	+++		42	0.51	0.6102	-++		261	5.014	5.328e-07	+++		156	3.518	0.0004356	+++
SPECC1L	485	6.452	1.107e-10	+++		42	0.384	0.701	-++		261	4.729	2.261e-06	++-		156	3.186	0.001443	+++
F10	485	6.441	1.189e-10	+++		42	1.821	0.06858	+++		261	4.252	2.116e-05	+++		156	1.935	0.05296	+++
LTF	485	6.43	1.277e-10	+++		42	2.644	0.008184	+++		261	4.408	1.043e-05	+++		156	1.965	0.04946	+++
PLIN4	485	6.427	1.304e-10	+++		42	1.882	0.0598	+++		261	4.884	1.04e-06	+++		156	2.703	0.00687	+++
TIMELESS	485	6.423	1.337e-10	+++		42	1.939	0.05253	+++		261	4.127	3.679e-05	+++		156	2.787	0.005326	+++
EID2B	485	-6.412	1.436e-10	---		42	-0.864	0.3877	--+		261	-4.857	1.191e-06	---		156	-2.764	0.005705	--+
AC084880.1	485	6.407	1.487e-10	+++		42	1.616	0.106	+++		261	5.205	1.937e-07	+++		156	2.199	0.02785	+++
SH3PXD2B	485	6.4	1.552e-10	+++		42	3.057	0.002235	+++		261	3.7	0.0002155	+++		156	3.623	0.0002915	+++
EEF1AKMT2	485	-6.399	1.559e-10	---		42	-0.656	0.5119	--+		261	-4.836	1.325e-06	---		156	-3.642	0.0002707	---
CHST6	485	6.39	1.654e-10	+++		42	1.679	0.09312	+++		261	3.694	0.0002208	+++		156	3.769	0.000164	+++
ZNF441	485	-6.388	1.677e-10	---		42	-0.709	0.4786	-++		261	-4.892	9.987e-07	---		156	-3.425	0.0006153	---
SPCS1	485	-6.377	1.806e-10	---		42	-0.534	0.5936	--+		261	-5.108	3.26e-07	---		156	-2.984	0.002849	--+
ARHGEF10L	485	6.376	1.823e-10	+++		42	1.42	0.1557	+++		261	4.07	4.704e-05	+++		156	4.671	2.992e-06	+++
ARSE	485	6.364	1.96e-10	+++		42	1.48	0.1388	+++		261	4.81	1.51e-06	+++		156	2.351	0.01872	++-
CRB2	485	6.35	2.149e-10	+++		42	2.15	0.03159	+++		261	4.307	1.657e-05	+++		156	2.939	0.003289	++-
CCDC113	485	-6.341	2.278e-10	---		42	-1.835	0.06644	--+		261	-4.606	4.098e-06	---		156	-2.197	0.02799	---
HMGN2	485	-6.324	2.554e-10	---		42	-0.763	0.4455	---		261	-4.794	1.633e-06	---		156	-3.242	0.001185	---
SAMD1	485	6.322	2.582e-10	+++		42	1.123	0.2616	+++		261	5.027	4.988e-07	+++		156	2.927	0.003423	+++
NAT16	485	-6.322	2.588e-10	---		42	-2.177	0.02947	---		261	-4.362	1.288e-05	---		156	-3.02	0.002525	---
FZD9	485	6.319	2.633e-10	+++		42	0.237	0.8126	-++		261	4.689	2.741e-06	+++		156	3.499	0.0004678	+++
C5orf22	485	-6.315	2.705e-10	---		42	-0.357	0.7213	--+		261	-5.122	3.028e-07	---		156	-3.125	0.001778	--+
GPER1	485	6.314	2.724e-10	+++		42	0.364	0.716	-++		261	4.891	1.002e-06	+++		156	2.964	0.003034	+++
ZNF768	485	6.308	2.834e-10	+++		42	1.349	0.1774	+++		261	4.729	2.253e-06	+++		156	3.131	0.00174	+++
WSCD1	485	6.307	2.843e-10	+++		42	1.01	0.3126	+++		261	5.039	4.685e-07	+++		156	2.13	0.0332	++-
ZBTB47	485	6.304	2.908e-10	+++		42	1.744	0.08111	+++		261	4.944	7.64e-07	+++		156	2.844	0.004453	++-
RRAD	485	6.3	2.974e-10	+++		42	0.715	0.4746	-++		261	5.737	9.613e-09	+++		156	3.266	0.001091	+++
PAK4	485	6.298	3.011e-10	+++		42	1.04	0.2985	+++		261	4.197	2.699e-05	+++		156	3.639	0.000274	++-
FAM49B	485	-6.296	3.057e-10	---		42	-1.061	0.2885	--+		261	-4.985	6.193e-07	---		156	-2.624	0.008696	--+
ARSG	485	-6.296	3.064e-10	---		42	-2.439	0.01474	---		261	-4.125	3.711e-05	---		156	-1.965	0.0494	--+
TMCC2	485	6.291	3.163e-10	+++		42	1.407	0.1594	+++		261	4.139	3.493e-05	+++		156	3.664	0.0002479	+++
PENK	485	-6.288	3.221e-10	---		42	-1.78	0.07505	--+		261	-5.116	3.122e-07	---		156	-1.713	0.08671	--+
SMC1A	485	6.28	3.379e-10	+++		42	0.96	0.3372	++-		261	4.642	3.445e-06	+++		156	3.46	0.0005404	+++
AP4B1	485	-6.276	3.469e-10	---		42	-0.163	0.8707	--+		261	-4.214	2.511e-05	---		156	-3.939	8.194e-05	--+
GPCPD1	485	-6.276	3.47e-10	---		42	-0.291	0.7713	--+		261	-4.05	5.125e-05	---		156	-3.43	0.0006032	---
STARD10	485	6.275	3.497e-10	+++		42	1.269	0.2044	+++		261	4.524	6.074e-06	+++		156	3.475	0.0005105	+++
SMOX	485	6.266	3.704e-10	+++		42	1.499	0.1339	+++		261	4.726	2.292e-06	+++		156	3.406	0.0006589	+++
NUDT21	485	-6.266	3.709e-10	---		42	-0.764	0.4451	--+		261	-4.812	1.495e-06	---		156	-3.943	8.053e-05	---
VASP	485	6.263	3.769e-10	+++		42	2.157	0.031	+++		261	3.674	0.0002386	+++		156	3.588	0.0003333	+++
CHST14	485	6.261	3.835e-10	+++		42	2.214	0.02682	+++		261	4.353	1.346e-05	+++		156	2.325	0.02009	++-
LINC02458	485	-6.252	4.053e-10	---		42	-1.485	0.1374	--+		261	-4.474	7.68e-06	---		156	-2.676	0.007451	---
C16orf58	485	-6.252	4.061e-10	---		42	-1.074	0.2826	--+		261	-5.101	3.385e-07	---		156	-2.426	0.01526	--+
LINC00310	485	6.247	4.192e-10	+++		42	0.728	0.4663	+++		261	3.852	0.0001171	+++		156	2.139	0.03242	+++
ITPK1	485	6.246	4.2e-10	+++		42	0.102	0.9187	-++		261	4.872	1.102e-06	+++		156	3.865	0.000111	+++
PCSK1	485	-6.244	4.263e-10	---		42	-1.508	0.1317	--+		261	-4.338	1.438e-05	---		156	-2.964	0.003036	--+
PFN2	485	-6.242	4.315e-10	---		42	-0.744	0.4568	--+		261	-5.071	3.96e-07	---		156	-3.099	0.001941	--+
POLDIP3	485	6.238	4.419e-10	+++		42	0.843	0.3992	-++		261	4.067	4.761e-05	+++		156	2.935	0.003339	+++
AC105345.1	485	-6.235	4.505e-10	---		42	-0.145	0.8849	+-+		261	-4.603	4.159e-06	---		156	-2.341	0.01926	---
APBB3	485	-6.223	4.87e-10	---		42	0.502	0.6158	+-+		261	-4.902	9.468e-07	---		156	-2.242	0.02497	---
TAF1D	485	-6.222	4.913e-10	---		42	-0.027	0.9784	+-+		261	-4.66	3.157e-06	---		156	-3.811	0.0001386	--+
SCG2	485	-6.22	4.965e-10	---		42	-1.046	0.2956	--+		261	-5.029	4.921e-07	---		156	-2.208	0.02727	--+
CALD1	485	6.219	5.006e-10	+++		42	1.462	0.1438	++-		261	4.018	5.86e-05	+++		156	2.658	0.007871	+++
SUPT7L	485	-6.218	5.037e-10	---		42	-0.941	0.3465	--+		261	-5.101	3.375e-07	---		156	-3.191	0.001418	--+
TRMT9B	485	-6.217	5.058e-10	---		42	-2.14	0.03236	--+		261	-3.423	0.0006182	---		156	-3.913	9.112e-05	--+
SIPA1	485	6.214	5.174e-10	+++		42	1.108	0.2679	+++		261	4.562	5.058e-06	+++		156	3.102	0.001921	+++
GAD1	485	-6.212	5.244e-10	---		42	-1.562	0.1183	--+		261	-4.462	8.109e-06	---		156	-2.733	0.006281	--+
AP002761.4	485	6.207	5.408e-10	+++		42	1.313	0.1892	++-		261	4.836	1.322e-06	+++		156	2.191	0.02844	++-
OCIAD1	485	-6.206	5.432e-10	---		42	-0.648	0.517	--+		261	-5.308	1.111e-07	---		156	-3.26	0.001113	--+
FAM167B	485	6.205	5.457e-10	+++		42	0.541	0.5888	-++		261	3.861	0.0001129	+++		156	3.283	0.001028	+++
FAM129B	485	6.204	5.51e-10	+++		42	1.33	0.1835	++-		261	3.825	0.000131	+++		156	3.042	0.002347	+++
KRT5	485	-6.199	5.672e-10	---		42	-1.959	0.05006	--+		261	-4.034	5.479e-05	---		156	-2.832	0.004625	---
NWD1	485	6.198	5.709e-10	+++		42	1.042	0.2976	+++		261	4.33	1.492e-05	+++		156	1.887	0.0592	++-
HVCN1	485	6.193	5.92e-10	+++		42	1.728	0.08398	+++		261	4.089	4.325e-05	+++		156	2.767	0.005659	+++
LIAS	485	-6.19	6.003e-10	---		42	-1.213	0.2253	--+		261	-3.097	0.001952	---		156	-3.978	6.96e-05	---
SPON2	485	-6.189	6.052e-10	---		42	-1.741	0.08172	--+		261	-4.294	1.756e-05	---		156	-1.624	0.1044	---
FAM181B	485	6.187	6.139e-10	+++		42	2.141	0.03228	+++		261	4.006	6.176e-05	+++		156	3.713	0.0002048	+++
ITFG1	485	-6.182	6.325e-10	---		42	-0.947	0.3437	--+		261	-4.851	1.229e-06	---		156	-3.293	0.0009911	--+
HSPB7	485	6.181	6.352e-10	+++		42	0.888	0.3743	-++		261	4.177	2.957e-05	+++		156	3.43	0.0006029	++-
ABCA5	485	-6.177	6.535e-10	---		42	0.327	0.7438	+-+		261	-4.504	6.658e-06	---		156	-3.873	0.0001073	--+
STAG1	485	6.176	6.58e-10	+++		42	1.453	0.1462	+++		261	3.777	0.0001588	+++		156	1.841	0.06561	++-
PLCE1	485	6.175	6.622e-10	+++		42	1.99	0.04661	+++		261	4.106	4.024e-05	+++		156	2.062	0.0392	+++
MT2A	485	6.173	6.684e-10	+++		42	0.87	0.3843	++-		261	3.93	8.506e-05	+++		156	3.459	0.0005426	+++
LDLRAD3	485	6.168	6.909e-10	+++		42	1.747	0.08063	++-		261	3.068	0.002153	+++		156	3.172	0.001512	+++
AGFG2	485	6.168	6.937e-10	+++		42	0.905	0.3652	+++		261	4.502	6.722e-06	+++		156	3.782	0.0001553	+++
RHOQ	485	6.166	7.005e-10	+++		42	1.51	0.131	+++		261	4.06	4.897e-05	+++		156	2.391	0.01682	+++
C21orf62	485	6.163	7.153e-10	+++		42	1.31	0.19	++-		261	4.298	1.722e-05	+++		156	2.345	0.01901	+++
KHDRBS1	485	-6.162	7.166e-10	---		42	-1.443	0.1489	--+		261	-4.766	1.879e-06	---		156	-2.962	0.003061	---
SGTB	485	-6.157	7.407e-10	---		42	-1.795	0.07265	--+		261	-4.232	2.319e-05	---		156	-3.338	0.0008451	--+
FOXJ1	485	6.156	7.447e-10	+++		42	0.679	0.4971	+++		261	5.192	2.081e-07	+++		156	1.955	0.05059	++-
APLN	485	6.152	7.648e-10	+++		42	2.53	0.0114	+++		261	4.763	1.908e-06	+++		156	1.842	0.06548	+++
DCTN1-AS1	485	-6.15	7.768e-10	---		42	-1.132	0.2576	--+		261	-5.016	5.276e-07	---		156	-2	0.04547	--+
PLEKHB2	485	-6.148	7.832e-10	---		42	-1.523	0.1277	--+		261	-4.388	1.143e-05	---		156	-3.307	0.0009424	--+
RELA	485	6.148	7.847e-10	+++		42	1.233	0.2177	+++		261	3.484	0.0004936	+++		156	3.664	0.0002482	+++
CASC3	485	6.145	7.974e-10	+++		42	1.374	0.1695	+++		261	4.911	9.07e-07	+++		156	1.714	0.08654	+++
MT1F	485	6.138	8.372e-10	+++		42	0.54	0.5893	++-		261	4.254	2.104e-05	+++		156	2.644	0.008201	+++
MXI1	485	6.135	8.502e-10	+++		42	1.683	0.09232	+++		261	4.012	6.018e-05	+++		156	1.502	0.133	++-
ITGB5	485	6.133	8.635e-10	+++		42	0.921	0.357	++-		261	4.047	5.183e-05	+++		156	2.785	0.005356	++-
NIT1	485	-6.133	8.64e-10	---		42	-1.06	0.289	--+		261	-5.331	9.742e-08	---		156	-1.974	0.04843	--+
HMG20B	485	6.133	8.645e-10	+++		42	1.454	0.1461	+++		261	3.916	8.996e-05	+++		156	3.285	0.001021	+++
NAP1L5	485	-6.132	8.669e-10	---		42	-1.625	0.1041	--+		261	-4.525	6.034e-06	---		156	-2.827	0.004704	--+
FBL	485	6.129	8.816e-10	+++		42	1.246	0.2129	+++		261	4.106	4.023e-05	+++		156	3.442	0.0005765	+++
LINC02552	485	-6.121	9.325e-10	---		42	-0.493	0.622	--+		261	-5.055	4.302e-07	---		156	-1.767	0.07723	--+
AIFM3	485	6.118	9.48e-10	+++		42	1.825	0.06806	+++		261	4.449	8.623e-06	+++		156	3.134	0.001726	++-
RNF165	485	-6.115	9.645e-10	---		42	-1.096	0.273	--+		261	-3.73	0.0001913	---		156	-2.879	0.003989	--+
GDF11	485	6.114	9.689e-10	+++		42	0.619	0.5357	-++		261	4.932	8.159e-07	+++		156	3.489	0.0004847	+++
UBE2V2	485	-6.111	9.882e-10	---		42	-0.926	0.3544	--+		261	-4.636	3.547e-06	---		156	-3.442	0.0005778	--+
GRIK1-AS1	485	6.111	9.89e-10	+++		42	2.038	0.04158	+++		261	3.626	0.0002877	+++		156	2.529	0.01144	+++
CSK	485	6.103	1.043e-09	+++		42	1.363	0.1729	+++		261	3.502	0.0004625	+++		156	4.313	1.612e-05	+++
CYB561A3	485	6.099	1.065e-09	+++		42	0.412	0.6805	+++		261	5.142	2.711e-07	+++		156	2.431	0.01507	+++
CMTM3	485	6.098	1.077e-09	+++		42	2.064	0.03905	+++		261	3.656	0.0002567	+++		156	3.265	0.001093	+++
GEM	485	6.093	1.108e-09	+++		42	0.739	0.4598	-++		261	3.785	0.000154	+++		156	3.131	0.00174	+++
MRPS30	485	-6.093	1.109e-09	---		42	-1.72	0.08541	--+		261	-4.3	1.711e-05	---		156	-3.104	0.001909	--+
TNIP2	485	6.092	1.113e-09	+++		42	1.197	0.2313	++-		261	3.674	0.0002391	+++		156	3.688	0.0002265	+++
CCDC69	485	6.085	1.168e-09	+++		42	0.916	0.3599	+++		261	4.007	6.149e-05	+++		156	2.954	0.003132	+++
C4B	485	6.082	1.19e-09	+++		42	4.097	4.179e-05	+++		261	3.495	0.0004744	+++		156	2.166	0.03031	+++
AIG1	485	-6.078	1.22e-09	---		42	-0.703	0.4819	--+		261	-4.864	1.153e-06	---		156	-3.376	0.0007359	--+
POGK	485	6.075	1.242e-09	+++		42	0.562	0.5738	-++		261	4.678	2.903e-06	+++		156	2.004	0.04505	+++
SCOC	485	-6.071	1.273e-09	---		42	-0.806	0.4201	--+		261	-4.541	5.586e-06	---		156	-4.078	4.535e-05	--+
MSX1	485	6.069	1.288e-09	+++		42	0.399	0.6895	+-+		261	4.799	1.594e-06	+++		156	2.75	0.005959	+++
GIT1	485	6.057	1.384e-09	+++		42	0.966	0.3343	+++		261	3.788	0.0001517	+++		156	4.218	2.46e-05	+++
UCHL5	485	-6.054	1.412e-09	---		42	-0.799	0.4245	--+		261	-5.369	7.899e-08	---		156	-2.106	0.03517	--+
SCRIB	485	6.052	1.431e-09	+++		42	1.255	0.2095	+++		261	4.69	2.735e-06	+++		156	3.12	0.001807	+++
LY6G5C	485	6.05	1.446e-09	+++		42	1.228	0.2195	+++		261	4.268	1.972e-05	+++		156	2.491	0.01274	+++
FURIN	485	6.049	1.456e-09	+++		42	0.543	0.5871	+++		261	3.335	0.0008522	+++		156	4.918	8.76e-07	+++
AC010266.2	485	-6.047	1.473e-09	---		42	-0.809	0.4184	--+		261	-4.994	5.915e-07	---		156	-1.79	0.07341	--+
VMA21	485	-6.047	1.478e-09	---		42	-0.78	0.4353	--+		261	-4.429	9.476e-06	---		156	-3.598	0.0003205	--+
SZRD1	485	6.041	1.536e-09	+++		42	1.321	0.1865	+++		261	4.354	1.34e-05	+++		156	2.327	0.01996	++-
NDUFA5	485	-6.04	1.544e-09	---		42	-0.728	0.4667	--+		261	-4.539	5.64e-06	---		156	-3.549	0.000387	--+
KEAP1	485	6.038	1.561e-09	+++		42	1.707	0.08777	+++		261	4.039	5.365e-05	+++		156	3.261	0.001112	+++
YY1	485	6.034	1.602e-09	+++		42	1.031	0.3026	+++		261	4.586	4.523e-06	+++		156	2.8	0.005114	+++
CERS1	485	6.027	1.675e-09	+++		42	1.504	0.1327	+++		261	4.483	7.351e-06	+++		156	2.825	0.004732	+++
FFAR4	485	-6.026	1.676e-09	---		42	-1.354	0.1759	--+		261	-4.165	3.119e-05	---		156	-2.037	0.0417	---
DCAF16	485	-6.026	1.679e-09	---		42	-0.626	0.5314	---		261	-4.565	4.983e-06	---		156	-2.556	0.01059	---
OIP5-AS1	485	-6.026	1.684e-09	---		42	-1.25	0.2114	--+		261	-4.119	3.806e-05	---		156	-3.19	0.001423	--+
MKLN1-AS	485	6.019	1.757e-09	+++		42	0.1	0.9204	-++		261	4.991	6.008e-07	+++		156	2.08	0.03748	++-
GDAP1	485	-6.018	1.765e-09	---		42	-0.603	0.5468	--+		261	-4.788	1.681e-06	---		156	-2.913	0.003585	--+
RAB13	485	6.015	1.794e-09	+++		42	1.654	0.0982	++-		261	3.899	9.654e-05	+++		156	3.13	0.001751	+++
GOLT1B	485	-6.015	1.803e-09	---		42	-0.462	0.6442	--+		261	-4.996	5.866e-07	---		156	-3.688	0.0002263	--+
PRR13	485	-6.012	1.827e-09	---		42	-0.882	0.3777	--+		261	-4.883	1.044e-06	---		156	-2.249	0.0245	--+
C8orf58	485	6.012	1.836e-09	+++		42	2.95	0.003178	++-		261	3.409	0.0006525	+++		156	2.57	0.01016	++-
DMAC1	485	-6.012	1.838e-09	---		42	-1.478	0.1393	--+		261	-4.41	1.034e-05	---		156	-2.149	0.03164	---
NFATC4	485	6.008	1.876e-09	+++		42	2.002	0.04525	+++		261	4.833	1.348e-06	+++		156	2.142	0.03217	+++
ZDHHC23	485	-6.008	1.883e-09	---		42	-1.712	0.08694	--+		261	-4.246	2.176e-05	---		156	-3.005	0.002655	--+
RPH3A	485	-6.006	1.9e-09	---		42	-0.8	0.4237	--+		261	-4.627	3.719e-06	---		156	-1.923	0.05453	--+
PXDC1	485	6.004	1.929e-09	+++		42	1.456	0.1453	+++		261	3.432	0.0005984	+++		156	3.134	0.001727	+++
SIDT1	485	-6.003	1.936e-09	---		42	-0.931	0.352	--+		261	-3.948	7.883e-05	---		156	-3.573	0.0003535	--+
PROB1	485	6.002	1.954e-09	+++		42	0.946	0.3439	+++		261	3.788	0.000152	+++		156	3.763	0.0001679	+++
ADORA2A	485	6	1.978e-09	+++		42	1.285	0.199	+++		261	4.448	8.651e-06	+++		156	2.263	0.02366	++-
ACTR6	485	-5.998	2.001e-09	---		42	-0.749	0.454	--+		261	-4.268	1.974e-05	---		156	-4.465	7.994e-06	--+
SETD1A	485	5.997	2.007e-09	+++		42	0.77	0.4414	+++		261	4.235	2.288e-05	++-		156	4.214	2.506e-05	+++
MSH2	485	-5.996	2.024e-09	---		42	-0.269	0.788	--+		261	-5.222	1.774e-07	---		156	-3.368	0.0007581	---
SEC22A	485	-5.996	2.026e-09	---		42	-0.728	0.4667	--+		261	-4.53	5.886e-06	---		156	-3.657	0.0002551	---
WWC3	485	5.993	2.065e-09	+++		42	0.978	0.328	++-		261	4.701	2.586e-06	+++		156	2.469	0.01356	++-
ADAMTSL5	485	5.993	2.066e-09	+++		42	0.143	0.8859	-++		261	5.222	1.766e-07	+++		156	2.19	0.02852	+++
TYRP1	485	-5.991	2.08e-09	---		42	-2.95	0.003181	--+		261	-4.122	3.764e-05	---		156	-2.269	0.02328	--+
EVA1B	485	5.982	2.203e-09	+++		42	0.446	0.6556	++-		261	4.03	5.567e-05	+++		156	3.344	0.0008252	+++
ZNF704	485	5.982	2.204e-09	+++		42	2.028	0.04257	+++		261	4.628	3.694e-06	+++		156	1.316	0.1882	+++
RANBP1	485	-5.981	2.222e-09	---		42	-1.246	0.2127	--+		261	-4.615	3.934e-06	---		156	-3.032	0.002425	--+
DOCK6	485	5.979	2.252e-09	+++		42	1.527	0.1268	++-		261	3.244	0.00118	+++		156	3.448	0.0005643	+++
AL049775.1	485	-5.974	2.311e-09	---		42	-1.882	0.05985	--+		261	-4.295	1.744e-05	---		156	-2.533	0.01132	--+
AF279873.3	485	5.973	2.331e-09	+++		42	0.579	0.5628	+++		261	4.403	1.066e-05	+++		156	3.687	0.0002271	++-
NDFIP1	485	-5.97	2.369e-09	---		42	-1.224	0.2209	--+		261	-4.594	4.348e-06	---		156	-3.175	0.001498	--+
HDGF	485	5.968	2.407e-09	+++		42	1.05	0.2938	+++		261	4.387	1.151e-05	+++		156	2.342	0.01919	+++
DAXX	485	5.965	2.443e-09	+++		42	1.16	0.2462	+++		261	4.005	6.212e-05	+++		156	2.246	0.02472	+++
CLDN15	485	5.96	2.524e-09	+++		42	1.77	0.07668	+++		261	4.633	3.6e-06	+++		156	2.576	0.009998	+++
GIPR	485	5.959	2.541e-09	+++		42	1.502	0.133	+++		261	4.251	2.129e-05	+++		156	2.277	0.02279	+++
RUFY2	485	-5.954	2.622e-09	---		42	0.101	0.9196	--+		261	-4.235	2.286e-05	---		156	-3.887	0.0001017	---
ZRANB3	485	-5.952	2.65e-09	---		42	-1.967	0.04913	--+		261	-4.293	1.764e-05	---		156	-2.691	0.007123	--+
BEX2	485	-5.947	2.733e-09	---		42	-0.769	0.4417	--+		261	-4.799	1.596e-06	---		156	-2.782	0.005402	--+
TNFRSF12A	485	5.946	2.743e-09	+++		42	1.635	0.1021	+++		261	3.488	0.0004865	+++		156	3.669	0.0002436	+++
GALNT11	485	-5.941	2.837e-09	---		42	-1.257	0.2087	--+		261	-4.343	1.409e-05	---		156	-3.622	0.0002928	---
GPR158-AS1	485	-5.936	2.925e-09	---		42	-1.936	0.05286	--+		261	-4.291	1.783e-05	---		156	-3.117	0.001828	--+
HS1BP3	485	5.936	2.928e-09	+++		42	1.379	0.1678	+++		261	4.377	1.201e-05	+++		156	2.411	0.01589	++-
FLII	485	5.934	2.952e-09	+++		42	1.912	0.05583	+++		261	3.491	0.0004813	+++		156	3.98	6.904e-05	+++
TAC1	485	-5.934	2.961e-09	---		42	-0.719	0.4723	--+		261	-4.621	3.811e-06	---		156	-3.199	0.001378	--+
C8orf44	485	-5.931	3.011e-09	---		42	0.769	0.4417	+-+		261	-3.794	0.0001481	---		156	-3.939	8.17e-05	---
COX10	485	-5.927	3.085e-09	---		42	-1.848	0.06455	--+		261	-4.332	1.479e-05	---		156	-2.391	0.01679	--+
GAD2	485	-5.926	3.1e-09	---		42	-0.631	0.5283	--+		261	-4.632	3.613e-06	---		156	-2.665	0.007703	--+
PSD4	485	5.92	3.216e-09	+++		42	1.471	0.1413	+++		261	4.112	3.923e-05	+++		156	2.309	0.02092	++-
GSS	485	-5.918	3.263e-09	---		42	-0.367	0.7134	+-+		261	-4.823	1.412e-06	---		156	-2.257	0.02401	--+
ARRDC2	485	5.916	3.291e-09	+++		42	1.059	0.2895	++-		261	5.116	3.12e-07	+++		156	2.453	0.01415	+++
PDCD6	485	-5.916	3.302e-09	---		42	-0.553	0.5802	--+		261	-5.076	3.849e-07	---		156	-3.333	0.0008604	--+
PLEKHB1	485	5.914	3.336e-09	+++		42	1.604	0.1087	+++		261	3.829	0.0001288	+++		156	2.41	0.01596	++-
ZNF592	485	5.913	3.35e-09	+++		42	0.621	0.5345	-++		261	3.837	0.0001243	+++		156	3.183	0.001459	+++
ASCL1	485	5.909	3.447e-09	+++		42	1.719	0.08555	+++		261	4.797	1.611e-06	+++		156	2.332	0.01968	+++
MT1L	485	5.902	3.586e-09	+++		42	0.683	0.4946	++-		261	3.735	0.0001881	+++		156	2.278	0.02275	+++
TMEM184B	485	5.902	3.59e-09	+++		42	0.634	0.5261	-++		261	4.028	5.615e-05	+++		156	3.224	0.001265	+++
THAP9-AS1	485	-5.9	3.635e-09	---		42	-0.338	0.7355	--+		261	-4.409	1.039e-05	---		156	-2.861	0.004219	---
RNFT2	485	-5.893	3.783e-09	---		42	-1.529	0.1264	--+		261	-4.378	1.195e-05	---		156	-2.14	0.03233	--+
KCNJ16	485	5.892	3.823e-09	+++		42	1.93	0.05363	+++		261	3.845	0.0001204	+++		156	1.922	0.05459	++-
PARD3	485	5.89	3.863e-09	+++		42	1.246	0.2128	+++		261	4.526	6.025e-06	+++		156	2.533	0.01131	+++
SLC20A1	485	-5.883	4.035e-09	---		42	-1.388	0.165	--+		261	-3.307	0.0009443	---		156	-2.926	0.003428	--+
RPL15	485	-5.881	4.069e-09	---		42	-1.789	0.07358	--+		261	-5.277	1.313e-07	---		156	-3.103	0.001913	--+
JUP	485	5.88	4.114e-09	+++		42	2.122	0.03385	+++		261	3.194	0.001403	+++		156	2.444	0.01454	++-
FOXD1	485	5.879	4.119e-09	+++		42	-0.355	0.7228	-++		261	5.769	7.972e-09	+++		156	2.015	0.04392	+++
DBI	485	5.879	4.127e-09	+++		42	2.504	0.01228	+++		261	2.869	0.004113	+++		156	2.322	0.02024	+++
PRSS16	485	-5.877	4.174e-09	---		42	-1.834	0.06669	--+		261	-3.798	0.0001456	---		156	-2.377	0.01747	--+
LPP	485	5.875	4.225e-09	+++		42	1.462	0.1436	+++		261	4.298	1.722e-05	+++		156	2.255	0.02416	+++
SMIM3	485	5.875	4.23e-09	+++		42	0.879	0.3794	++-		261	4.677	2.916e-06	+++		156	2.441	0.01465	+++
SUB1	485	-5.87	4.362e-09	---		42	-0.595	0.5516	--+		261	-4.673	2.962e-06	---		156	-3.239	0.0012	--+
OR7C1	485	5.863	4.544e-09	+++		42	1.51	0.1309	+-+		261	4.324	1.535e-05	+++		156	2.153	0.03135	+++
AL137782.1	485	-5.855	4.761e-09	---		42	-2.217	0.0266	--+		261	-4.345	1.39e-05	---		156	-2.764	0.005712	---
C4orf19	485	5.853	4.814e-09	+++		42	1.1	0.2714	+++		261	3.483	0.0004964	+++		156	3.648	0.0002642	+++
LRRC8B	485	-5.849	4.941e-09	---		42	-0.84	0.401	--+		261	-4.155	3.247e-05	---		156	-3.078	0.002083	--+
FCHSD2	485	5.849	4.944e-09	+++		42	0.955	0.3397	++-		261	4.307	1.656e-05	+++		156	1.888	0.05904	++-
MAF1	485	5.846	5.035e-09	+++		42	1.523	0.1279	+++		261	3.673	0.0002399	+++		156	3.103	0.001914	+++
CCDC160	485	5.846	5.041e-09	+++		42	0.63	0.5285	-++		261	4.415	1.009e-05	+++		156	1.077	0.2813	-++
PIAS2	485	-5.845	5.073e-09	---		42	-1.655	0.09792	--+		261	-3.715	0.0002029	---		156	-3.048	0.002306	--+
AP000302.1	485	5.844	5.093e-09	+++		42	1.168	0.2429	+++		261	3.73	0.0001915	+++		156	2.898	0.00376	+++
BCDIN3D-AS1	485	-5.844	5.109e-09	---		42	-1.534	0.1251	--+		261	-3.977	6.982e-05	---		156	-2.5	0.01241	---
EMC1	485	-5.841	5.194e-09	---		42	-1.212	0.2253	--+		261	-3.908	9.324e-05	---		156	-3.105	0.001906	---
HUNK	485	-5.838	5.278e-09	---		42	-2.118	0.03419	--+		261	-3.527	0.0004205	---		156	-2.402	0.0163	--+
GOLGA8B	485	-5.834	5.398e-09	---		42	-0.098	0.922	+-+		261	-4.645	3.403e-06	---		156	-1.609	0.1076	---
CPM	485	5.834	5.428e-09	+++		42	1.679	0.09316	++-		261	4.927	8.353e-07	+++		156	1.521	0.1283	+++
MRAS	485	5.833	5.431e-09	+++		42	-0.244	0.807	-++		261	4.03	5.581e-05	+++		156	2.871	0.004097	+++
CERS4	485	5.832	5.477e-09	+++		42	1.123	0.2613	+++		261	4.446	8.755e-06	+++		156	3.36	0.0007794	+++
NEK10	485	-5.828	5.621e-09	---		42	-0.691	0.4896	--+		261	-4.257	2.069e-05	---		156	-2.918	0.003526	--+
KLF15	485	5.825	5.71e-09	+++		42	0.973	0.3306	+++		261	4.495	6.942e-06	+++		156	2.146	0.03189	++-
TGFB1I1	485	5.823	5.796e-09	+++		42	0.895	0.3709	+++		261	3.707	0.0002094	+++		156	3.052	0.002272	+++
KIF9	485	-5.819	5.916e-09	---		42	-1.275	0.2025	--+		261	-3.636	0.0002771	---		156	-3.228	0.001245	--+
BMP1	485	5.818	5.943e-09	+++		42	1.402	0.1608	+++		261	3.731	0.0001908	+++		156	3.393	0.000691	+++
DUSP4	485	-5.816	6.02e-09	---		42	-2.964	0.003036	--+		261	-3.054	0.002259	---		156	-2.694	0.007053	---
SWAP70	485	5.816	6.033e-09	+++		42	0.632	0.5274	++-		261	3.748	0.0001783	+++		156	2.541	0.01106	+++
RHBDF1	485	5.815	6.064e-09	+++		42	1.716	0.0862	+++		261	3.466	0.0005274	+++		156	3.391	0.0006957	+++
RUFY1	485	5.814	6.091e-09	+++		42	1.613	0.1068	+++		261	3.92	8.86e-05	+++		156	2.091	0.03652	+++
PSTPIP1	485	5.813	6.121e-09	+++		42	1.731	0.08345	+++		261	3.128	0.001763	+++		156	3.522	0.0004291	+++
ST6GALNAC2	485	5.813	6.138e-09	+++		42	1.918	0.05506	++-		261	4.285	1.828e-05	+++		156	0.347	0.7289	-+-
FYCO1	485	5.813	6.152e-09	+++		42	1.742	0.08146	++-		261	3.815	0.0001362	+++		156	2.21	0.02713	++-
PMS2	485	-5.809	6.274e-09	---		42	-0.431	0.6662	--+		261	-4.283	1.841e-05	---		156	-3.164	0.001556	---
OGFOD1	485	-5.808	6.339e-09	---		42	-1.695	0.08999	--+		261	-4.183	2.881e-05	---		156	-2.5	0.01242	--+
CPQ	485	5.807	6.365e-09	+++		42	0.865	0.3868	++-		261	3.611	0.0003055	+++		156	2.513	0.01196	+++
ALOX12B	485	-5.803	6.517e-09	---		42	-1.433	0.1518	--+		261	-4.376	1.211e-05	---		156	-1.8	0.07179	---
PLCB3	485	5.798	6.713e-09	+++		42	1.353	0.1759	+++		261	4.017	5.893e-05	+++		156	3.481	0.0005001	+++
RRAGB	485	-5.796	6.779e-09	---		42	-1.243	0.2138	--+		261	-4.179	2.93e-05	---		156	-4.041	5.331e-05	---
NRN1	485	-5.792	6.936e-09	---		42	-1.244	0.2134	--+		261	-4.407	1.048e-05	---		156	-2.572	0.0101	--+
LYRM9	485	-5.791	7.001e-09	---		42	-0.934	0.3502	--+		261	-4.117	3.834e-05	---		156	-3.064	0.002185	--+
LNCOC1	485	-5.791	7.016e-09	---		42	-1.452	0.1464	--+		261	-4.038	5.382e-05	---		156	-2.589	0.009625	---
FLT3LG	485	5.79	7.042e-09	+++		42	1.977	0.048	+++		261	3.808	0.0001403	+++		156	2.948	0.003197	+++
SMO	485	5.789	7.089e-09	+++		42	1.161	0.2456	+++		261	3.732	0.00019	+++		156	3.043	0.002346	++-
MOB3C	485	5.789	7.092e-09	+++		42	1.772	0.07634	+++		261	3.173	0.001508	+++		156	3.143	0.001672	+++
SP1	485	5.788	7.102e-09	+++		42	1.653	0.09825	+++		261	3.189	0.001426	+++		156	2.865	0.004167	++-
ELP2	485	-5.783	7.344e-09	---		42	0.227	0.8202	+-+		261	-4.631	3.637e-06	---		156	-3.168	0.001533	--+
TNS3	485	5.78	7.466e-09	+++		42	0.817	0.4138	++-		261	4.114	3.881e-05	+++		156	2.096	0.03605	++-
C1D	485	-5.779	7.534e-09	---		42	-1.473	0.1408	--+		261	-4.128	3.658e-05	---		156	-3.644	0.0002688	--+
GLOD4	485	-5.778	7.566e-09	---		42	-0.53	0.5961	--+		261	-4.28	1.866e-05	---		156	-3.004	0.002667	--+
SLC39A11	485	5.775	7.689e-09	+++		42	0.671	0.5022	-++		261	4.494	6.991e-06	+++		156	2.743	0.006096	+++
HSPB3	485	-5.775	7.702e-09	---		42	-0.883	0.3774	--+		261	-4.905	9.344e-07	---		156	-1.641	0.1008	--+
COBL	485	5.775	7.703e-09	+++		42	0.229	0.8189	-++		261	4.401	1.077e-05	+++		156	2.527	0.01149	+++
ROM1	485	5.773	7.796e-09	+++		42	2.433	0.01495	+++		261	3.538	0.0004027	+++		156	3.112	0.001857	+++
TRANK1	485	-5.772	7.813e-09	---		42	-0.626	0.5316	--+		261	-4.55	5.353e-06	---		156	-2.336	0.01951	--+
SLC25A26	485	-5.767	8.077e-09	---		42	-2.672	0.007536	--+		261	-3.319	0.0009042	---		156	-3.015	0.002567	--+
OGA	485	-5.767	8.08e-09	---		42	-0.904	0.3661	--+		261	-4.931	8.177e-07	---		156	-3.554	0.00038	---
FLJ31104	485	-5.767	8.086e-09	---		42	-0.512	0.6084	+--		261	-5.064	4.101e-07	---		156	-2.396	0.01659	-+-
SORCS3	485	-5.766	8.106e-09	---		42	-0.908	0.3637	--+		261	-3.842	0.000122	---		156	-3.309	0.0009362	--+
KCNJ10	485	5.763	8.244e-09	+++		42	1.464	0.1432	+++		261	3.893	9.893e-05	+++		156	2.221	0.02638	+++
PLCD3	485	5.763	8.245e-09	+++		42	2.502	0.01236	++-		261	3.597	0.0003219	+++		156	2.569	0.01021	++-
KIF5B	485	5.762	8.335e-09	+++		42	1.734	0.08289	++-		261	4.061	4.895e-05	+++		156	2.785	0.00535	+++
MAPK8	485	-5.751	8.875e-09	---		42	-1.76	0.07848	--+		261	-3.92	8.87e-05	---		156	-3.282	0.001031	--+
HIP1	485	5.75	8.905e-09	+++		42	0.904	0.3659	+++		261	4.199	2.682e-05	+++		156	2.285	0.0223	++-
VEZT	485	-5.748	9.051e-09	---		42	-0.381	0.7032	--+		261	-3.852	0.0001172	---		156	-3.274	0.00106	---
FBXL7	485	5.747	9.095e-09	+++		42	1.431	0.1526	++-		261	3.588	0.0003335	+++		156	2.361	0.01823	++-
NXPH1	485	-5.746	9.124e-09	---		42	-2.06	0.03939	--+		261	-3.925	8.665e-05	---		156	-3.123	0.001793	--+
PART1	485	-5.745	9.178e-09	---		42	-1.396	0.1626	--+		261	-4.179	2.93e-05	---		156	-1.908	0.05633	--+
BEX3	485	-5.743	9.315e-09	---		42	-1.579	0.1143	--+		261	-3.959	7.536e-05	---		156	-2.68	0.007356	--+
PDGFRB	485	5.742	9.339e-09	+++		42	1.052	0.2926	+++		261	3.909	9.28e-05	+++		156	2.366	0.01797	++-
GRIK1	485	-5.742	9.351e-09	---		42	-0.791	0.4288	--+		261	-3.849	0.0001187	---		156	-3.145	0.001658	--+
MPO	485	-5.742	9.356e-09	---		42	-1.419	0.1559	---		261	-3.885	0.0001024	---		156	-1.546	0.1221	---
MITF	485	5.74	9.471e-09	+++		42	2.392	0.01675	+++		261	4.227	2.365e-05	+++		156	1.298	0.1943	++-
CORT	485	-5.739	9.499e-09	---		42	-1.377	0.1686	--+		261	-3.495	0.0004743	---		156	-3.762	0.0001686	--+
ZNF720	485	-5.738	9.565e-09	---		42	-0.525	0.5998	+-+		261	-3.79	0.0001508	---		156	-3.377	0.0007321	--+
WDR81	485	5.736	9.677e-09	+++		42	1.504	0.1327	+++		261	3.801	0.0001442	+++		156	4.171	3.039e-05	+++
PLAGL1	485	-5.736	9.685e-09	---		42	-1.719	0.08569	--+		261	-4.5	6.784e-06	---		156	-2.328	0.01991	--+
AC092667.1	485	-5.735	9.741e-09	---		42	-1.321	0.1865	---		261	-3.658	0.0002546	---		156	-2.084	0.03718	--+
ERLEC1	485	-5.734	9.799e-09	---		42	-1.257	0.2088	--+		261	-3.997	6.425e-05	---		156	-3.703	0.0002128	---
CAVIN1	485	5.732	9.896e-09	+++		42	0.947	0.3437	++-		261	4.092	4.269e-05	+++		156	2.167	0.03023	++-
TARBP1	485	-5.731	9.985e-09	---		42	-0.55	0.5824	--+		261	-4.05	5.131e-05	---		156	-3.023	0.002501	---
ZBTB12	485	5.731	9.987e-09	+++		42	0.333	0.7394	-++		261	5.037	4.725e-07	+++		156	2.16	0.03074	+++
AC009063.2	485	5.731	9.997e-09	+++		42	0.506	0.613	-++		261	4.236	2.277e-05	+++		156	2.359	0.01834	+++
WBP1L	485	5.73	1.007e-08	+++		42	0.506	0.6132	-++		261	3.854	0.0001161	+++		156	3.592	0.0003281	+++
HNRNPH2	485	-5.729	1.009e-08	---		42	-1.189	0.2345	--+		261	-4.45	8.601e-06	---		156	-3.297	0.0009776	--+
PRMT8	485	-5.728	1.013e-08	---		42	-0.987	0.3235	--+		261	-4.553	5.289e-06	---		156	-1.855	0.06362	--+
RHOJ	485	5.726	1.031e-08	+++		42	0.904	0.3661	++-		261	3.432	0.0005999	+++		156	2.438	0.01476	++-
C4A	485	5.725	1.036e-08	+++		42	4.28	1.871e-05	+++		261	2.783	0.005383	+++		156	2.48	0.01313	++-
ETV2	485	5.725	1.037e-08	+++		42	0.817	0.4138	+++		261	2.765	0.005686	+++		156	3.367	0.000759	+++
A4GALT	485	5.724	1.039e-08	+++		42	1.233	0.2175	++-		261	3.443	0.0005757	+++		156	2.755	0.005861	+++
SUN2	485	5.722	1.051e-08	+++		42	1.13	0.2583	+++		261	3.948	7.896e-05	+++		156	2.569	0.0102	+++
SPR	485	5.721	1.06e-08	+++		42	-0.088	0.9303	-++		261	4.188	2.812e-05	+++		156	2.8	0.005107	+++
ZNF358	485	5.719	1.069e-08	+++		42	0.257	0.7968	-++		261	4.17	3.051e-05	+++		156	3.698	0.000217	+++
CTF1	485	5.719	1.071e-08	+++		42	1.408	0.1591	+++		261	3.63	0.0002831	+++		156	2.947	0.003209	+++
PREX1	485	5.718	1.08e-08	+++		42	1.768	0.07712	+++		261	3.954	7.675e-05	+++		156	2.389	0.01691	++-
MLIP	485	-5.716	1.094e-08	---		42	-1.347	0.1779	--+		261	-4.445	8.804e-06	---		156	-2.025	0.04285	--+
COL6A2	485	5.715	1.099e-08	+++		42	-0.176	0.86	-+-		261	4.144	3.411e-05	+++		156	2.597	0.009414	++-
MAD2L1	485	-5.711	1.124e-08	---		42	-0.9	0.368	--+		261	-4.714	2.432e-06	---		156	-2.619	0.008809	--+
NYNRIN	485	5.711	1.126e-08	+++		42	1.549	0.1213	+++		261	2.958	0.003098	+++		156	3.112	0.001856	+++
TTC19	485	-5.708	1.141e-08	---		42	-1.162	0.2451	--+		261	-4.411	1.03e-05	---		156	-2.67	0.007588	--+
ICA1L	485	-5.706	1.157e-08	---		42	-0.307	0.7585	--+		261	-3.832	0.000127	---		156	-2.989	0.002795	--+
AL359878.1	485	-5.701	1.192e-08	---		42	-1.932	0.05336	---		261	-3.156	0.001601	---		156	-3.074	0.002112	---
NMU	485	-5.7	1.198e-08	---		42	-2.02	0.04335	--+		261	-3.562	0.0003674	---		156	-2.768	0.005648	--+
ZNF652	485	5.698	1.21e-08	+++		42	2.011	0.04437	+++		261	5.024	5.048e-07	+++		156	1.159	0.2466	+++
SLC25A40	485	-5.695	1.236e-08	---		42	-0.66	0.5092	--+		261	-4.31	1.63e-05	---		156	-3.147	0.001651	--+
FOXN3	485	5.691	1.266e-08	+++		42	0.322	0.7472	-++		261	4.325	1.526e-05	+++		156	2.373	0.01766	+++
BDNF	485	-5.687	1.294e-08	---		42	-1.37	0.1706	--+		261	-4.36	1.303e-05	---		156	-2.054	0.03998	--+
PGF	485	5.685	1.306e-08	+++		42	-0.725	0.4682	-++		261	4.514	6.368e-06	+++		156	2.919	0.003507	+++
PKN1	485	5.684	1.315e-08	+++		42	2.098	0.03593	+++		261	3.54	0.0003997	+++		156	2.829	0.004667	+++
RAF1	485	5.682	1.333e-08	+++		42	0.889	0.3741	+++		261	3.54	0.0004004	++-		156	2.695	0.007041	+++
CDH9	485	-5.678	1.359e-08	---		42	-1.744	0.08116	--+		261	-4.414	1.013e-05	---		156	-2.137	0.03261	--+
OR7E14P	485	5.677	1.372e-08	+++		42	1.141	0.254	++-		261	3.254	0.001136	+++		156	3.169	0.001532	++-
LINC01476	485	-5.676	1.377e-08	---		42	-2.151	0.03144	--+		261	-5.127	2.945e-07	---		156	-2.553	0.01068	---
UNC5B	485	5.676	1.378e-08	+++		42	2.01	0.0444	++-		261	4.004	6.228e-05	+++		156	2.981	0.002877	++-
DHX57	485	-5.676	1.382e-08	---		42	0.225	0.8216	+-+		261	-4.832	1.35e-06	---		156	-2.419	0.01555	--+
LINC01007	485	-5.673	1.399e-08	---		42	-1.115	0.265	--+		261	-4.134	3.571e-05	---		156	-2.405	0.01615	--+
PYGM	485	5.673	1.404e-08	+++		42	1.555	0.1199	+++		261	3.978	6.946e-05	+++		156	3.423	0.0006193	+++
HS6ST2	485	-5.672	1.409e-08	---		42	-1.735	0.08272	--+		261	-4.096	4.199e-05	---		156	-3.106	0.001896	--+
KDM7A-DT	485	-5.671	1.422e-08	---		42	-0.977	0.3285	--+		261	-3.814	0.0001366	---		156	-1.97	0.04886	---
SYS1	485	5.665	1.47e-08	+++		42	1.022	0.3069	+++		261	3.349	0.0008102	++-		156	2.858	0.004257	+++
ANLN	485	5.663	1.484e-08	+++		42	1.874	0.06096	+++		261	4.042	5.302e-05	+++		156	0.81	0.4178	+++
CELF6	485	-5.661	1.508e-08	---		42	-0.807	0.4196	--+		261	-4.756	1.978e-06	---		156	-2.69	0.007151	---
NCALD	485	-5.659	1.524e-08	---		42	-1.386	0.1659	--+		261	-3.627	0.000287	---		156	-3.025	0.002489	--+
TECTA	485	-5.656	1.546e-08	---		42	0.143	0.8859	--+		261	-3.548	0.0003882	---		156	-3.512	0.0004439	---
HAPLN1	485	-5.655	1.56e-08	---		42	-0.995	0.3198	--+		261	-4.184	2.86e-05	---		156	-2.849	0.004389	--+
LEAP2	485	5.653	1.577e-08	+++		42	1.824	0.0681	+++		261	4.267	1.983e-05	+++		156	1.461	0.1439	+++
CDA	485	5.65	1.601e-08	+++		42	1.317	0.1878	++-		261	4.35	1.359e-05	+++		156	1.17	0.242	++-
GRIPAP1	485	-5.647	1.629e-08	---		42	-1.176	0.2396	--+		261	-4.15	3.332e-05	---		156	-2.252	0.0243	--+
CD200	485	-5.647	1.633e-08	---		42	-1.137	0.2555	--+		261	-4.716	2.406e-06	---		156	-2.485	0.01295	--+
SLC32A1	485	-5.645	1.647e-08	---		42	-2.165	0.03042	--+		261	-3.815	0.000136	---		156	-1.835	0.06643	--+
NACC2	485	5.645	1.648e-08	+++		42	0.62	0.5355	++-		261	3.472	0.0005169	+++		156	2.612	0.009013	++-
EZR	485	5.644	1.661e-08	+++		42	1.501	0.1334	+++		261	3.573	0.0003532	+++		156	2.703	0.006862	+++
NRIP2	485	5.644	1.665e-08	+++		42	2.024	0.04299	+++		261	3.639	0.0002738	+++		156	2.488	0.01284	+-+
IL1RL2	485	-5.644	1.666e-08	---		42	-1.824	0.06819	--+		261	-3.62	0.000294	---		156	-2.443	0.01458	--+
B3GALNT1	485	-5.641	1.688e-08	---		42	-1.813	0.06979	--+		261	-3.668	0.0002443	---		156	-3.971	7.157e-05	--+
MTR	485	-5.64	1.696e-08	---		42	-1.051	0.2931	---		261	-3.816	0.0001356	---		156	-2.569	0.01019	---
TRIM45	485	-5.64	1.702e-08	---		42	-1.262	0.2071	---		261	-3.252	0.001145	---		156	-2.337	0.01946	---
METTL7B	485	5.639	1.711e-08	+++		42	1.826	0.06792	+++		261	2.937	0.003314	+++		156	3.476	0.0005086	+++
HDAC9	485	-5.638	1.721e-08	---		42	-1.121	0.2623	--+		261	-4.097	4.181e-05	---		156	-2.698	0.006973	--+
ZCCHC12	485	-5.635	1.755e-08	---		42	-1.968	0.04907	--+		261	-4.357	1.318e-05	---		156	-2.401	0.01634	--+
TRUB1	485	-5.627	1.835e-08	---		42	-1.469	0.1418	--+		261	-4.052	5.087e-05	---		156	-3.207	0.001341	--+
EHMT1	485	5.626	1.848e-08	+++		42	1.435	0.1512	+++		261	3.491	0.0004807	+++		156	3.796	0.0001469	+++
POLD1	485	5.622	1.885e-08	+++		42	1.018	0.3089	+++		261	3.099	0.001939	++-		156	3.735	0.0001874	+++
IMMT	485	-5.622	1.888e-08	---		42	-1.025	0.3053	--+		261	-4.915	8.869e-07	---		156	-1.578	0.1146	--+
COA1	485	-5.621	1.902e-08	---		42	-1.686	0.09184	--+		261	-4.472	7.753e-06	---		156	-2.451	0.01423	--+
AC105942.1	485	5.621	1.904e-08	+++		42	1.645	0.1001	++-		261	3.311	0.0009283	+++		156	2.94	0.003284	+++
AC009779.2	485	5.618	1.936e-08	+++		42	0.816	0.4143	++-		261	4.012	6.021e-05	+++		156	2.784	0.005375	+++
BCL2L1	485	5.617	1.938e-08	+++		42	0.701	0.4833	+-+		261	4.025	5.695e-05	+++		156	2.884	0.003933	+++
MEPCE	485	5.615	1.962e-08	+++		42	1.606	0.1084	+++		261	3.365	0.0007657	++-		156	3.603	0.0003143	+++
ATOH8	485	5.615	1.965e-08	+++		42	1.143	0.2529	+++		261	3.774	0.0001608	+++		156	2.13	0.03319	+++
COX18	485	-5.615	1.971e-08	---		42	-1.153	0.2489	--+		261	-4.391	1.131e-05	---		156	-2.994	0.002757	---
ERBIN	485	5.614	1.981e-08	+++		42	1.858	0.06312	++-		261	3.345	0.000822	+++		156	1.993	0.04627	++-
AC120049.1	485	-5.612	1.997e-08	---		42	-2.172	0.02989	--+		261	-3.901	9.572e-05	---		156	-2.012	0.04417	--+
C17orf58	485	-5.605	2.079e-08	---		42	0.49	0.6242	+--		261	-5.295	1.189e-07	---		156	-2.453	0.01415	---
SMG5	485	5.604	2.09e-08	+++		42	0.998	0.3183	+++		261	4.135	3.544e-05	+++		156	2.717	0.006594	+++
ACADSB	485	-5.601	2.135e-08	---		42	-0.757	0.4488	--+		261	-3.756	0.0001723	---		156	-3.569	0.0003578	---
RINT1	485	-5.6	2.144e-08	---		42	-1.311	0.1898	---		261	-4.142	3.437e-05	---		156	-3.225	0.001261	---
PHF2	485	5.599	2.158e-08	+++		42	2.26	0.02381	+++		261	3.784	0.0001545	+++		156	1.792	0.07312	++-
SERTM1	485	-5.597	2.176e-08	---		42	-1.826	0.06781	--+		261	-4.294	1.755e-05	---		156	-2.12	0.03398	--+
FAM160A2	485	-5.596	2.198e-08	---		42	-0.035	0.9724	--+		261	-3.942	8.085e-05	---		156	-2.892	0.003829	---
RAB29	485	5.595	2.203e-08	+++		42	0.598	0.5496	+++		261	3.987	6.689e-05	+++		156	2.777	0.005483	+++
AC005865.2	485	-5.594	2.213e-08	---		42	-1.514	0.1301	--+		261	-3.947	7.914e-05	---		156	-1.591	0.1116	---
YES1	485	5.594	2.214e-08	+++		42	0.703	0.4823	++-		261	3.515	0.000439	+++		156	2.07	0.03844	++-
STXBP5-AS1	485	-5.592	2.249e-08	---		42	-0.607	0.5436	--+		261	-3.932	8.431e-05	---		156	-2.647	0.008131	--+
SLC25A48	485	5.591	2.256e-08	+++		42	1.513	0.1304	+++		261	4.203	2.631e-05	+++		156	2.823	0.004762	+++
PLEKHF1	485	5.59	2.272e-08	+++		42	2.255	0.02414	++-		261	3.442	0.0005767	+++		156	2.669	0.007607	++-
TBP	485	-5.589	2.278e-08	---		42	-0.832	0.4055	--+		261	-3.577	0.0003482	---		156	-2.995	0.002749	--+
B9D1	485	-5.587	2.309e-08	---		42	-0.73	0.4653	--+		261	-4.325	1.525e-05	---		156	-2.339	0.01936	---
PLXNB2	485	5.584	2.357e-08	+++		42	1.994	0.04619	+++		261	3.081	0.002064	+++		156	3.942	8.091e-05	+++
KAT6A	485	5.582	2.383e-08	+++		42	2.261	0.02374	+++		261	3.838	0.0001238	+++		156	2.215	0.02674	+++
ANXA2P3	485	-5.578	2.427e-08	---		42	-0.443	0.6575	--+		261	-4.265	2e-05	---		156	-2.3	0.02145	---
AP000894.2	485	-5.578	2.428e-08	---		42	-0.836	0.4031	--+		261	-3.942	8.08e-05	---		156	-2.234	0.02548	--+
CDK18	485	5.577	2.448e-08	+++		42	1.835	0.06647	+++		261	4.036	5.436e-05	+++		156	2.196	0.02808	+-+
ICA1	485	-5.575	2.479e-08	---		42	0.029	0.977	+-+		261	-3.954	7.696e-05	---		156	-2.737	0.006195	--+
CTDSP2	485	5.573	2.51e-08	+++		42	1.036	0.3003	++-		261	3.891	0.0001	+++		156	1.994	0.04612	++-
SNX33	485	5.572	2.515e-08	+++		42	1.157	0.2472	++-		261	3.047	0.00231	+++		156	3.417	0.0006333	++-
NDUFA10	485	-5.572	2.518e-08	---		42	0.485	0.6277	+-+		261	-5.051	4.396e-07	---		156	-2.002	0.04526	--+
FOXD2-AS1	485	5.57	2.551e-08	+++		42	1.366	0.1719	+++		261	3.377	0.0007328	+++		156	2.797	0.005165	+++
MRPS25	485	-5.569	2.56e-08	---		42	-1.889	0.05889	--+		261	-3.789	0.0001514	---		156	-2.053	0.04007	--+
UBLCP1	485	-5.569	2.565e-08	---		42	-0.183	0.855	--+		261	-4.419	9.921e-06	---		156	-2.987	0.002815	--+
MOCS1	485	5.569	2.569e-08	+++		42	0.128	0.898	-+-		261	4.072	4.66e-05	+++		156	3.127	0.001766	++-
GPRASP2	485	-5.568	2.578e-08	---		42	-1.076	0.2817	--+		261	-4.29	1.788e-05	---		156	-2.688	0.007178	--+
ZNF385A	485	5.567	2.587e-08	+++		42	0.773	0.4392	+++		261	3.436	0.0005913	+++		156	4.901	9.555e-07	+++
CFAP221	485	-5.564	2.631e-08	---		42	0.208	0.8354	--+		261	-3.916	9.01e-05	---		156	-2.899	0.003749	---
FRMPD2	485	-5.558	2.725e-08	---		42	-1.777	0.07564	--+		261	-3.991	6.591e-05	---		156	-2.667	0.007651	---
DNAJC10	485	-5.558	2.728e-08	---		42	-1.186	0.2357	---		261	-3.503	0.0004604	---		156	-3.71	0.000207	---
TCF3	485	5.558	2.729e-08	+++		42	1.135	0.2564	++-		261	3.064	0.002185	+++		156	3.721	0.0001985	+++
JADE3	485	5.557	2.745e-08	+++		42	0.79	0.4298	++-		261	4.259	2.057e-05	+++		156	2.133	0.03294	++-
FBXO9	485	-5.555	2.776e-08	---		42	-2.277	0.02276	--+		261	-3.476	0.0005087	---		156	-2.71	0.006729	--+
RCAN2	485	-5.554	2.8e-08	---		42	-0.235	0.814	--+		261	-4.727	2.282e-06	---		156	-2.386	0.01704	--+
MBTPS2	485	-5.551	2.836e-08	---		42	-0.868	0.3851	--+		261	-4.518	6.236e-06	---		156	-2.921	0.003492	--+
MDGA1	485	5.547	2.91e-08	+++		42	0.603	0.5466	-+-		261	3.912	9.139e-05	+++		156	3.053	0.002262	++-
SLC10A4	485	-5.546	2.927e-08	---		42	-2.341	0.01922	--+		261	-3.951	7.787e-05	---		156	-2.062	0.0392	--+
TDRKH	485	-5.545	2.936e-08	---		42	-2.074	0.03812	--+		261	-4.071	4.687e-05	---		156	-2.381	0.01726	---
C3orf80	485	-5.545	2.945e-08	---		42	-1.13	0.2584	--+		261	-4.129	3.638e-05	---		156	-2.875	0.004041	--+
LBX2-AS1	485	5.543	2.968e-08	+++		42	1.601	0.1093	+++		261	3.586	0.0003359	+++		156	3.155	0.001606	+++
PMS1	485	-5.542	2.987e-08	---		42	0.114	0.9091	-++		261	-3.798	0.000146	---		156	-4.085	4.401e-05	--+
ZBBX	485	-5.54	3.032e-08	---		42	0.869	0.385	+-+		261	-4.475	7.636e-06	---		156	-2.515	0.01189	--+
RTCA	485	-5.538	3.053e-08	---		42	-0.65	0.5156	--+		261	-3.529	0.0004171	---		156	-3.671	0.0002416	--+
NRSN1	485	-5.538	3.065e-08	---		42	-1.839	0.06587	--+		261	-3.989	6.649e-05	---		156	-2.883	0.003941	--+
UBTD1	485	5.537	3.077e-08	+++		42	1.041	0.2981	+++		261	3.379	0.0007274	+++		156	4.668	3.044e-06	+++
ACTR10	485	-5.537	3.081e-08	---		42	-0.235	0.8139	--+		261	-4.488	7.193e-06	---		156	-3.264	0.0011	--+
ZNF319	485	5.537	3.084e-08	+++		42	0.886	0.3757	+++		261	3.757	0.0001718	+++		156	3.038	0.002385	++-
SGK1	485	5.535	3.105e-08	+++		42	2.437	0.0148	+++		261	3.78	0.000157	+++		156	1.786	0.07409	+++
MOB3A	485	5.534	3.137e-08	+++		42	1.399	0.1619	+++		261	4.072	4.661e-05	+++		156	2.548	0.01084	+++
GABARAPL1	485	-5.533	3.151e-08	---		42	-1.703	0.08864	--+		261	-4.107	4e-05	---		156	-2.838	0.004546	--+
TRAPPC6B	485	-5.53	3.208e-08	---		42	-0.615	0.5386	--+		261	-4.17	3.049e-05	---		156	-3.564	0.0003652	--+
AXIN1	485	5.529	3.215e-08	+++		42	0.099	0.9212	-++		261	4.417	1.003e-05	+++		156	3.251	0.00115	+++
GAS2L1	485	5.529	3.223e-08	+++		42	0.591	0.5545	+++		261	4.074	4.615e-05	+++		156	3.577	0.0003481	+++
HAP1	485	5.527	3.265e-08	+++		42	1.621	0.1051	+++		261	3.161	0.001575	+++		156	3.835	0.0001254	+++
WISP1	485	5.525	3.296e-08	+++		42	1.454	0.146	++-		261	3.189	0.001429	+++		156	2.324	0.0201	+++
GIMAP5	485	5.524	3.309e-08	+++		42	0.981	0.3266	++-		261	3.647	0.0002657	+++		156	2.607	0.009127	+++
KIF1C	485	5.522	3.356e-08	+++		42	0.449	0.6533	++-		261	4.777	1.775e-06	+++		156	2.616	0.008906	+++
NFKB1	485	5.521	3.37e-08	+++		42	0.187	0.8519	-++		261	3.963	7.406e-05	+++		156	2.464	0.01374	+++
DNM1L	485	-5.519	3.418e-08	---		42	-0.915	0.3603	--+		261	-4.403	1.069e-05	---		156	-2.889	0.003869	--+
PLAG1	485	-5.518	3.421e-08	---		42	0.322	0.7476	+-+		261	-3.859	0.0001137	---		156	-3.529	0.0004174	--+
PNPLA6	485	5.514	3.498e-08	+++		42	0.774	0.4387	+++		261	3.411	0.0006471	+++		156	3.657	0.0002552	+++
DMXL2	485	-5.512	3.55e-08	---		42	-0.445	0.6562	--+		261	-4.402	1.074e-05	---		156	-2.907	0.003646	--+
ADRA1D	485	-5.508	3.637e-08	---		42	-2.249	0.02452	---		261	-3.464	0.0005314	---		156	-1.799	0.072	---
ACP1	485	-5.504	3.716e-08	---		42	-1.343	0.1793	--+		261	-4.15	3.318e-05	---		156	-2.83	0.004655	--+
S100A6	485	5.502	3.756e-08	+++		42	0.429	0.6679	-++		261	3.187	0.001437	+++		156	3.924	8.713e-05	+++
HACE1	485	-5.502	3.757e-08	---		42	-0.965	0.3344	--+		261	-3.837	0.0001245	---		156	-3.012	0.002599	--+
BCAS2	485	-5.502	3.758e-08	---		42	-0.502	0.6158	--+		261	-4.268	1.97e-05	---		156	-2.922	0.003475	--+
DPP6	485	-5.501	3.785e-08	---		42	-0.912	0.3618	--+		261	-4.213	2.518e-05	---		156	-0.953	0.3403	--+
TLN2	485	-5.498	3.85e-08	---		42	-1.634	0.1023	--+		261	-3.852	0.0001169	---		156	-2.141	0.03228	--+
TFCP2	485	-5.497	3.86e-08	---		42	-0.686	0.4925	--+		261	-4.394	1.11e-05	---		156	-2.189	0.0286	---
IGSF3	485	-5.496	3.883e-08	---		42	-0.692	0.4892	--+		261	-4.15	3.32e-05	---		156	-2.161	0.03066	--+
HTR7P1	485	-5.495	3.908e-08	---		42	-1.951	0.0511	--+		261	-3.565	0.0003643	---		156	-2.69	0.007153	---
DDHD1	485	-5.495	3.909e-08	---		42	-0.734	0.4632	--+		261	-3.839	0.0001237	---		156	-2.735	0.00624	---
COL5A3	485	5.494	3.921e-08	+++		42	1.661	0.09666	+++		261	4.174	2.988e-05	+++		156	2.549	0.0108	+++
MRPS9	485	-5.493	3.954e-08	---		42	0.349	0.7271	+-+		261	-4.338	1.44e-05	---		156	-3.4	0.000675	--+
CSF1	485	5.488	4.071e-08	+++		42	1.498	0.1342	++-		261	3.255	0.001134	+++		156	2.641	0.008275	++-
CACNA2D1	485	-5.487	4.089e-08	---		42	-0.208	0.8356	--+		261	-4.171	3.031e-05	---		156	-3.209	0.001332	--+
TRIM9	485	-5.487	4.093e-08	---		42	-1.333	0.1827	--+		261	-3.445	0.0005721	---		156	-3.012	0.002593	---
RASGRF1	485	-5.486	4.101e-08	---		42	-1.142	0.2536	--+		261	-4.419	9.925e-06	---		156	-1.731	0.08344	--+
DDIT4	485	5.486	4.112e-08	+++		42	0.601	0.548	+++		261	4.383	1.172e-05	+++		156	2.166	0.0303	+++
NES	485	5.485	4.143e-08	+++		42	1.357	0.1747	++-		261	3.22	0.001284	+++		156	3.041	0.002356	+++
VIP	485	-5.484	4.15e-08	---		42	-1.208	0.2269	--+		261	-3.789	0.0001514	---		156	-3.111	0.001862	--+
NXN	485	5.484	4.157e-08	+++		42	1.346	0.1783	++-		261	3.651	0.0002611	+++		156	2.26	0.0238	++-
GPS2	485	5.482	4.212e-08	+++		42	1.327	0.1846	+++		261	3.655	0.0002569	+++		156	3.191	0.001416	+++
PLEKHA4	485	5.481	4.219e-08	+++		42	1.745	0.08093	++-		261	3.251	0.001151	+++		156	2.771	0.005584	+++
ZNF25	485	-5.481	4.226e-08	---		42	-0.879	0.3793	--+		261	-4.759	1.941e-06	---		156	-2.529	0.01143	--+
HSD11B2	485	5.481	4.229e-08	+++		42	2.111	0.0348	+++		261	3.086	0.00203	++-		156	3.47	0.0005199	+++
RAB3IL1	485	5.479	4.269e-08	+++		42	0.734	0.4627	+++		261	3.389	0.0007012	+++		156	3.466	0.0005292	+++
ZBTB42	485	5.479	4.269e-08	+++		42	0.842	0.3996	+++		261	3.731	0.0001908	+++		156	2.647	0.008115	++-
PRKX	485	5.479	4.286e-08	+++		42	1.228	0.2193	+++		261	4.156	3.234e-05	+++		156	2.084	0.03712	+++
DOP1A	485	-5.477	4.332e-08	---		42	0.001	0.9991	--+		261	-4.609	4.042e-06	---		156	-2.584	0.009771	--+
KLHL17	485	5.476	4.353e-08	+++		42	1.325	0.1852	+++		261	3.586	0.0003358	+++		156	3.205	0.001353	+++
NDUFB5	485	-5.475	4.383e-08	---		42	0.287	0.7742	+-+		261	-4.22	2.446e-05	---		156	-3.771	0.0001629	--+
TSNAX	485	-5.474	4.408e-08	---		42	-1.055	0.2914	--+		261	-3.53	0.000416	---		156	-3.515	0.0004393	--+
ETV4	485	5.474	4.411e-08	+++		42	0.91	0.3627	-++		261	3.844	0.0001212	+++		156	3.315	0.0009156	+++
PLXNC1	485	-5.473	4.428e-08	---		42	-1.258	0.2085	--+		261	-4.119	3.8e-05	---		156	-2.645	0.008163	--+
RBM3	485	-5.472	4.447e-08	---		42	-1.439	0.1501	---		261	-3.727	0.0001939	---		156	-2.67	0.007591	---
FAM174A	485	-5.465	4.629e-08	---		42	-0.211	0.8331	--+		261	-3.961	7.471e-05	---		156	-3.444	0.0005734	--+
ST5	485	5.461	4.731e-08	+++		42	1.247	0.2124	+++		261	4.567	4.939e-06	+++		156	0.973	0.3304	++-
CCDC97	485	5.461	4.738e-08	+++		42	0.809	0.4185	+++		261	3.64	0.0002728	+++		156	4.048	5.16e-05	++-
AL133338.1	485	-5.46	4.761e-08	---		42	-0.775	0.4384	--+		261	-4.308	1.647e-05	---		156	-3.104	0.001907	--+
COPS7A	485	-5.46	4.77e-08	---		42	-1.429	0.153	--+		261	-4.111	3.936e-05	---		156	-1.985	0.04712	--+
AC080013.1	485	-5.459	4.793e-08	---		42	-0.998	0.3184	--+		261	-3.922	8.799e-05	---		156	-2.655	0.007925	--+
METTL6	485	-5.458	4.807e-08	---		42	-1.724	0.08476	--+		261	-3.892	9.944e-05	---		156	-2.009	0.04457	--+
DBIL5P	485	-5.458	4.826e-08	---		42	-0.641	0.5214	--+		261	-4.715	2.417e-06	---		156	-2.527	0.01149	---
TMEM169	485	-5.456	4.863e-08	---		42	-1.358	0.1744	--+		261	-3.594	0.0003257	---		156	-2.65	0.008042	---
CAB39L	485	5.453	4.962e-08	+++		42	0.838	0.4021	+++		261	3.199	0.001378	+++		156	2.175	0.02963	+++
PHLPP1	485	5.453	4.964e-08	+++		42	1.269	0.2045	+++		261	4.017	5.905e-05	+++		156	2.038	0.04153	++-
WDR61	485	-5.449	5.078e-08	---		42	0.557	0.5774	+-+		261	-4.095	4.216e-05	---		156	-3.602	0.0003156	--+
OLFM3	485	-5.448	5.091e-08	---		42	-1.165	0.2439	--+		261	-4.023	5.738e-05	---		156	-2.618	0.008857	--+
CXXC1	485	5.446	5.156e-08	+++		42	1.619	0.1054	+++		261	3.701	0.0002143	+++		156	2.29	0.02203	+++
TMEM17	485	-5.444	5.22e-08	---		42	-1.387	0.1653	--+		261	-2.663	0.007741	---		156	-4.443	8.852e-06	---
KIRREL2	485	-5.443	5.23e-08	---		42	-0.949	0.3424	--+		261	-5.127	2.948e-07	---		156	-1.102	0.2704	---
HOMER3	485	5.443	5.243e-08	+++		42	1.422	0.155	+++		261	3.732	0.0001902	+++		156	3.35	0.0008067	+++
RRNAD1	485	5.442	5.262e-08	+++		42	2.813	0.004914	+++		261	3.029	0.002453	+++		156	2.701	0.006909	+++
AL590617.2	485	5.439	5.345e-08	+++		42	2.432	0.015	+++		261	3.78	0.0001567	+++		156	2.292	0.0219	+++
FBLN7	485	-5.439	5.354e-08	---		42	-1.368	0.1713	--+		261	-3.873	0.0001073	---		156	-1.445	0.1485	--+
BTBD7	485	5.436	5.458e-08	+++		42	1.113	0.2655	+++		261	3.966	7.312e-05	+++		156	2.325	0.02005	++-
CHCHD2	485	-5.433	5.527e-08	---		42	-1.433	0.1519	--+		261	-4.501	6.756e-06	---		156	-2.386	0.01701	--+
STAT4	485	-5.433	5.553e-08	---		42	-0.369	0.7122	--+		261	-4.224	2.4e-05	---		156	-2.43	0.01511	--+
SLC25A3	485	-5.432	5.558e-08	---		42	-1.134	0.2566	--+		261	-4.217	2.475e-05	---		156	-2.221	0.02632	--+
DPY19L2	485	-5.431	5.619e-08	---		42	-0.359	0.7195	--+		261	-4.194	2.736e-05	---		156	-3.296	0.0009807	--+
PALM3	485	5.427	5.743e-08	+++		42	2.299	0.02153	+++		261	3.157	0.001593	+++		156	3.017	0.002552	+++
ZNF540	485	-5.426	5.749e-08	---		42	0.303	0.7621	+-+		261	-3.989	6.649e-05	---		156	-3.742	0.0001826	--+
IGFBP5	485	5.425	5.786e-08	+++		42	2.334	0.0196	+++		261	3.224	0.001263	+++		156	2.593	0.009506	++-
CRK	485	5.425	5.803e-08	+++		42	0.408	0.6831	-++		261	4.797	1.612e-06	+++		156	1.245	0.213	+++
WNT6	485	5.425	5.807e-08	+++		42	-0.208	0.8352	-++		261	3.486	0.0004906	+++		156	3.463	0.000535	+++
KREMEN2	485	-5.424	5.824e-08	---		42	-1.771	0.07658	---		261	-2.629	0.008568	---		156	-2.316	0.02057	---
HSPA2	485	5.424	5.839e-08	+++		42	1.961	0.04993	+++		261	3.244	0.001177	+++		156	1.994	0.04616	+++
C2CD5	485	-5.422	5.908e-08	---		42	-0.321	0.7484	--+		261	-4.014	5.958e-05	---		156	-3.686	0.0002275	--+
LRRC6	485	-5.42	5.953e-08	---		42	-0.225	0.8218	--+		261	-5.163	2.424e-07	---		156	-2.467	0.01363	---
NFIA	485	5.42	5.972e-08	+++		42	1.57	0.1164	++-		261	3.629	0.0002846	+++		156	2.582	0.009834	+++
GPALPP1	485	-5.419	5.979e-08	---		42	-0.379	0.7046	--+		261	-3.656	0.0002557	---		156	-4.419	9.907e-06	--+
MIR7-3HG	485	-5.416	6.086e-08	---		42	-1.227	0.2199	--+		261	-3.921	8.807e-05	---		156	-2.699	0.006952	--+
GNA12	485	5.416	6.097e-08	+++		42	1.464	0.1432	++-		261	3.332	0.0008637	+++		156	2.76	0.005781	++-
DAW1	485	-5.416	6.102e-08	---		42	-0.092	0.9267	--+		261	-5.045	4.538e-07	---		156	-2.309	0.02093	--+
MPC2	485	-5.415	6.12e-08	---		42	-1.528	0.1265	--+		261	-4.203	2.639e-05	---		156	-2.38	0.01733	--+
WWTR1	485	5.415	6.144e-08	+++		42	0.841	0.4002	++-		261	3.313	0.0009238	+++		156	2.188	0.02867	++-
SALL2	485	5.414	6.155e-08	+++		42	1.017	0.3093	+++		261	3.981	6.869e-05	+++		156	1.986	0.04703	+++
TAF3	485	5.412	6.231e-08	+++		42	1.018	0.3088	+++		261	4.624	3.761e-06	+++		156	2.905	0.003675	+++
CCDC85C	485	5.411	6.253e-08	+++		42	1.134	0.257	+++		261	3.825	0.0001307	+++		156	2.378	0.01739	++-
ARHGEF9	485	-5.411	6.27e-08	---		42	-1.451	0.1468	--+		261	-4.211	2.544e-05	---		156	-2.223	0.02624	--+
PAK1	485	-5.41	6.286e-08	---		42	-0.721	0.4709	--+		261	-4.488	7.201e-06	---		156	-2.034	0.04196	--+
CNNM3	485	5.41	6.31e-08	+++		42	1.135	0.2564	+-+		261	3.388	0.0007048	+++		156	3.374	0.0007421	++-
AP000769.1	485	5.409	6.325e-08	+++		42	2.18	0.02928	+++		261	3.407	0.0006559	+++		156	1.896	0.05792	++-
NAGLU	485	5.404	6.51e-08	+++		42	1.593	0.1111	+++		261	4.149	3.34e-05	+++		156	2.045	0.04081	++-
SGPL1	485	5.404	6.531e-08	+++		42	1.177	0.2393	+++		261	3.718	0.000201	+++		156	2.233	0.02553	++-
NEU3	485	-5.399	6.7e-08	---		42	-2.177	0.02946	--+		261	-3.689	0.0002248	---		156	-1.912	0.05587	---
FBXO16	485	-5.397	6.793e-08	---		42	-1.136	0.2558	--+		261	-4.191	2.773e-05	---		156	-0.872	0.3832	+-+
AMN1	485	-5.396	6.802e-08	---		42	-0.967	0.3335	--+		261	-3.816	0.0001358	---		156	-3.765	0.0001667	--+
LRRFIP1P1	485	5.393	6.935e-08	+++		42	1.592	0.1114	+++		261	4.213	2.521e-05	+++		156	3.433	0.0005963	+++
FARSB	485	-5.393	6.943e-08	---		42	0.005	0.996	--+		261	-4.705	2.534e-06	---		156	-2.419	0.01558	--+
POLA1	485	5.389	7.079e-08	+++		42	1.515	0.1298	++-		261	3.248	0.001164	+++		156	1.075	0.2824	++-
RAB6D	485	-5.389	7.102e-08	---		42	-0.739	0.4597	--+		261	-4.15	3.322e-05	---		156	-2.939	0.003289	--+
MAFF	485	5.387	7.151e-08	+++		42	0.748	0.4545	++-		261	3.556	0.0003766	+++		156	3.431	0.0006003	+++
SKP1	485	-5.386	7.205e-08	---		42	-1.499	0.1339	---		261	-4.014	5.965e-05	---		156	-3.146	0.001655	--+
MAP2K3	485	5.384	7.278e-08	+++		42	2.267	0.02337	+++		261	2.548	0.01085	++-		156	4.399	1.089e-05	+++
AP001107.5	485	-5.384	7.283e-08	---		42	-1.824	0.06818	---		261	-3.247	0.001167	---		156	-1.698	0.08957	--+
ENAH	485	5.383	7.332e-08	+++		42	0.979	0.3277	+++		261	3.829	0.0001284	+++		156	2.416	0.01568	+++
SLC16A14	485	-5.383	7.339e-08	---		42	-0.585	0.5584	--+		261	-3.807	0.0001406	---		156	-2.984	0.002845	--+
PRX	485	5.382	7.361e-08	+++		42	0.463	0.6436	++-		261	4.647	3.362e-06	+++		156	1.618	0.1057	+++
DIO3	485	5.382	7.374e-08	+++		42	0.293	0.7694	+-+		261	3.664	0.0002483	+++		156	3.784	0.0001544	+++
GRIK2	485	-5.379	7.478e-08	---		42	-0.308	0.7578	--+		261	-4.394	1.111e-05	---		156	-2.891	0.003836	--+
GABRA6	485	-5.375	7.647e-08	---		42	-0.881	0.3783	--+		261	-3.817	0.0001352	---		156	-2.464	0.01374	--+
AC073365.1	485	-5.374	7.72e-08	---		42	-0.21	0.8334	--+		261	-3.642	0.00027	---		156	-2.57	0.01018	---
GAS1	485	5.369	7.918e-08	+++		42	1.255	0.2095	+++		261	4.263	2.016e-05	+++		156	1.984	0.0472	+++
PTH1R	485	5.368	7.967e-08	+++		42	0.763	0.4455	+-+		261	3.96	7.494e-05	+++		156	3.033	0.002421	+++
EBNA1BP2	485	-5.368	7.973e-08	---		42	-1.997	0.0458	--+		261	-3.998	6.381e-05	---		156	-2.655	0.007934	--+
BEX4	485	-5.366	8.035e-08	---		42	-0.093	0.9261	+-+		261	-5.028	4.962e-07	---		156	-2.224	0.02617	--+
NECAP1	485	-5.363	8.174e-08	---		42	-0.941	0.3468	--+		261	-4.485	7.296e-06	---		156	-2.484	0.013	--+
PTPRO	485	-5.363	8.208e-08	---		42	-0.488	0.6255	--+		261	-4.474	7.684e-06	---		156	-2.114	0.0345	--+
GPR135	485	-5.362	8.22e-08	---		42	-1.403	0.1606	--+		261	-4.614	3.946e-06	---		156	-1.678	0.09343	--+
BZW2	485	-5.361	8.266e-08	---		42	-0.456	0.6484	--+		261	-4.825	1.4e-06	---		156	-1.75	0.08006	--+
MT1E	485	5.358	8.393e-08	+++		42	1.004	0.3155	+++		261	3.429	0.0006053	+++		156	2.39	0.01683	+++
LINC01736	485	5.358	8.419e-08	+++		42	1.679	0.09308	+++		261	3.865	0.0001112	+++		156	2.135	0.03277	+-+
ILK	485	5.357	8.451e-08	+++		42	1.923	0.05451	+++		261	2.986	0.002829	+++		156	1.884	0.05957	+++
NBEAL2	485	5.357	8.483e-08	+++		42	1.992	0.04639	+++		261	2.555	0.01063	++-		156	2.909	0.003626	+++
ITGA11	485	5.356	8.504e-08	+++		42	0.108	0.9139	-+-		261	3.029	0.002456	+++		156	3.743	0.0001815	++-
CHDH	485	5.355	8.547e-08	+++		42	0.774	0.4387	+++		261	3.64	0.0002726	+++		156	2.188	0.02868	++-
TMEM150A	485	5.354	8.582e-08	+++		42	1.969	0.04892	+++		261	3.999	6.373e-05	+++		156	2.378	0.01741	+++
WDR75	485	-5.354	8.605e-08	---		42	0.507	0.6124	+-+		261	-4.633	3.606e-06	---		156	-3.253	0.001143	--+
ACTG1	485	-5.354	8.616e-08	---		42	-0.871	0.3836	--+		261	-5.273	1.342e-07	---		156	-1.117	0.264	---
GLI1	485	5.353	8.638e-08	+++		42	0.52	0.6034	+++		261	3.296	0.0009793	+++		156	3.501	0.0004632	+++
HEXIM1	485	5.353	8.659e-08	+++		42	-0.13	0.8962	-++		261	4.21	2.551e-05	++-		156	2.38	0.01729	+-+
P2RY2	485	5.352	8.711e-08	+++		42	1.562	0.1183	+++		261	3.005	0.002658	+++		156	3.033	0.002422	++-
IFT140	485	5.351	8.749e-08	+++		42	1.437	0.1506	+++		261	3.044	0.002337	+++		156	3.765	0.0001664	+++
SOX12	485	5.348	8.878e-08	+++		42	0.706	0.4801	-++		261	4.157	3.228e-05	+++		156	3.32	0.0009005	+++
UNC79	485	-5.346	8.977e-08	---		42	-0.605	0.5449	--+		261	-3.54	0.0003999	---		156	-2.592	0.00954	--+
TPD52L1	485	5.346	8.982e-08	+++		42	1.217	0.2238	+++		261	3.262	0.001106	+++		156	2.578	0.009938	+++
IKBKB	485	5.344	9.079e-08	+++		42	0.73	0.4656	++-		261	4.1	4.14e-05	+++		156	2.521	0.01172	+++
AZGP1	485	5.344	9.109e-08	+++		42	2.154	0.03121	+++		261	3.579	0.0003446	+++		156	2.184	0.02897	+++
OPA1	485	-5.344	9.116e-08	---		42	0.135	0.8922	--+		261	-4.263	2.019e-05	---		156	-3.161	0.001575	--+
EYA2	485	5.338	9.397e-08	+++		42	1.31	0.1901	+++		261	3.538	0.0004039	+++		156	2.331	0.01975	++-
ANKRD42	485	-5.338	9.422e-08	---		42	-1.276	0.2021	--+		261	-4.324	1.529e-05	---		156	-1.558	0.1192	--+
GYPC	485	5.337	9.429e-08	+++		42	1.425	0.1541	+++		261	3.478	0.0005044	+++		156	3.416	0.0006346	+++
GRIA4	485	-5.336	9.503e-08	---		42	-0.243	0.8082	--+		261	-4.046	5.206e-05	---		156	-2.608	0.009108	--+
TUBB2A	485	-5.334	9.607e-08	---		42	-1.071	0.2841	--+		261	-4.305	1.668e-05	---		156	-1.989	0.04669	--+
ZNF69	485	5.333	9.649e-08	+++		42	0.371	0.7105	-++		261	4.154	3.267e-05	++-		156	2.012	0.04422	+++
LSS	485	5.332	9.725e-08	+++		42	1.695	0.09015	+++		261	3.529	0.0004173	+++		156	2.667	0.007645	+++
C15orf39	485	5.33	9.807e-08	+++		42	0.527	0.598	+++		261	2.948	0.003198	+++		156	3.782	0.0001554	+++
SRD5A1	485	-5.33	9.819e-08	---		42	-0.767	0.4428	--+		261	-4.176	2.965e-05	---		156	-3.292	0.0009939	--+
LINC00882	485	-5.33	9.831e-08	---		42	-1.878	0.06033	--+		261	-3.339	0.0008409	---		156	-1.744	0.08117	--+
MCM7	485	5.329	9.9e-08	+++		42	0.297	0.7668	+++		261	4.65	3.318e-06	+++		156	2.037	0.04162	++-
ZNF215	485	-5.327	9.994e-08	---		42	-0.481	0.6306	--+		261	-3.551	0.0003844	---		156	-4.232	2.32e-05	---
ABL1	485	5.326	1.004e-07	+++		42	1.074	0.283	+++		261	3.579	0.0003449	+++		156	2.953	0.003152	++-
PPP1R14B	485	5.326	1.004e-07	+++		42	1.069	0.2849	+++		261	3.713	0.0002048	+++		156	3.157	0.001594	+++
AL109615.3	485	-5.326	1.004e-07	---		42	0.18	0.8574	+-+		261	-3.701	0.0002147	---		156	-2.941	0.003267	---
FAM84B	485	5.326	1.005e-07	+++		42	1.246	0.2127	++-		261	3.662	0.0002502	+++		156	1.248	0.2119	+++
DYNC1I1	485	-5.325	1.011e-07	---		42	-0.981	0.3265	--+		261	-4.069	4.731e-05	---		156	-2.264	0.02356	--+
TFAP2C	485	5.324	1.012e-07	+++		42	1.781	0.07498	+++		261	3.267	0.001087	+++		156	2.128	0.0333	+++
CIAPIN1	485	-5.321	1.032e-07	---		42	-1.72	0.08539	--+		261	-3.895	9.812e-05	---		156	-2.229	0.0258	--+
MED12	485	5.319	1.045e-07	+++		42	0.968	0.3329	+++		261	2.868	0.004129	+++		156	4.243	2.207e-05	++-
TAX1BP3	485	5.319	1.045e-07	+++		42	2.287	0.0222	+++		261	4.026	5.675e-05	+++		156	1.561	0.1184	++-
AEBP1	485	5.316	1.058e-07	+++		42	2.521	0.01171	+++		261	3.577	0.000348	+++		156	1.107	0.2681	-+-
FAM3C	485	-5.313	1.077e-07	---		42	-1.469	0.1419	--+		261	-3.978	6.952e-05	---		156	-2.56	0.01046	--+
HPRT1	485	-5.313	1.079e-07	---		42	-0.679	0.4973	--+		261	-4.168	3.075e-05	---		156	-2.874	0.004052	--+
KIF13B	485	5.311	1.092e-07	+++		42	2.062	0.03923	++-		261	3.495	0.0004743	+++		156	2.215	0.02677	++-
CHGB	485	-5.31	1.099e-07	---		42	-1.416	0.1566	--+		261	-4.155	3.255e-05	---		156	-1.895	0.05812	--+
BDH1	485	-5.307	1.116e-07	---		42	-1.352	0.1765	--+		261	-3.651	0.0002617	---		156	-1.893	0.05831	--+
NFIB	485	5.306	1.119e-07	+++		42	1.18	0.2378	+++		261	4	6.344e-05	+++		156	2.498	0.0125	+++
LYRM7	485	-5.306	1.119e-07	---		42	-0.611	0.5412	--+		261	-2.875	0.004039	---		156	-4.002	6.28e-05	--+
LCAT	485	5.306	1.12e-07	+++		42	2.025	0.04285	++-		261	3.134	0.001727	+++		156	2.252	0.02432	++-
CBX5	485	5.306	1.122e-07	+++		42	1.213	0.225	+++		261	3.752	0.0001757	+++		156	2.171	0.02995	+++
AGBL4	485	-5.304	1.135e-07	---		42	-1.082	0.2794	--+		261	-3.595	0.0003238	---		156	-1.987	0.04692	--+
RTKN2	485	-5.302	1.148e-07	---		42	-0.059	0.9527	+-+		261	-3.729	0.000192	---		156	-2.762	0.005741	---
SHKBP1	485	5.301	1.153e-07	+++		42	0.94	0.3473	+++		261	3.441	0.0005787	+++		156	3.128	0.001761	+++
LRRC40	485	-5.3	1.161e-07	---		42	-0.841	0.4003	--+		261	-4.096	4.21e-05	---		156	-3.092	0.001987	--+
SVOP	485	-5.297	1.177e-07	---		42	-1.245	0.2132	--+		261	-3.866	0.0001105	---		156	-2.352	0.01869	--+
RASL12	485	5.296	1.184e-07	+++		42	2.486	0.01293	++-		261	3.451	0.0005584	+++		156	1.894	0.0582	++-
TBC1D9	485	-5.295	1.187e-07	---		42	-0.855	0.3925	--+		261	-3.956	7.624e-05	---		156	-2.812	0.004929	--+
NOTCH4	485	5.295	1.191e-07	+++		42	1.169	0.2425	++-		261	3.211	0.001322	+++		156	2.686	0.007227	+++
RBM11	485	-5.295	1.192e-07	---		42	-0.726	0.4676	--+		261	-4.371	1.237e-05	---		156	-2.521	0.01171	--+
ID3	485	5.294	1.194e-07	+++		42	0.82	0.412	++-		261	3.063	0.002191	+++		156	2.142	0.03218	+++
ZNF382	485	-5.294	1.196e-07	---		42	-0.73	0.4654	--+		261	-4.1	4.131e-05	---		156	-2.581	0.00984	---
GIGYF2	485	5.292	1.207e-07	+++		42	1.466	0.1425	+++		261	4.106	4.034e-05	+++		156	2.463	0.01378	+++
AGK	485	-5.289	1.227e-07	---		42	-0.037	0.9705	--+		261	-4.65	3.324e-06	---		156	-2.468	0.01358	--+
TBX2-AS1	485	5.289	1.228e-07	+++		42	0.103	0.918	+--		261	4.156	3.245e-05	+++		156	2.507	0.01217	+++
SLCO4A1	485	5.287	1.244e-07	+++		42	0.733	0.4634	++-		261	3.384	0.0007135	+++		156	2.595	0.009472	+++
PPIH	485	-5.286	1.251e-07	---		42	-0.714	0.475	--+		261	-4.568	4.934e-06	---		156	-2.446	0.01446	--+
RAB2A	485	-5.284	1.263e-07	---		42	-1.023	0.3064	--+		261	-3.899	9.659e-05	---		156	-3.519	0.0004326	--+
PJA2	485	-5.284	1.267e-07	---		42	-0.621	0.5348	--+		261	-4.108	3.998e-05	---		156	-3.177	0.00149	--+
TMC6	485	5.282	1.276e-07	+++		42	2.503	0.01232	+++		261	3.881	0.0001041	+++		156	2.185	0.02887	+++
PLEC	485	5.282	1.281e-07	+++		42	1.807	0.0707	+++		261	2.831	0.004643	+++		156	3.207	0.001342	++-
NAA20	485	-5.281	1.284e-07	---		42	-0.752	0.4521	--+		261	-4.31	1.633e-05	---		156	-3.041	0.002359	--+
TRIM66	485	-5.281	1.287e-07	---		42	-0.346	0.7291	--+		261	-3.078	0.002087	---		156	-2.661	0.007796	---
HECTD2	485	-5.276	1.321e-07	---		42	-0.283	0.7774	--+		261	-3.916	8.985e-05	---		156	-3.507	0.0004532	---
SCAMP2	485	5.274	1.335e-07	+++		42	1.62	0.1052	+++		261	3.122	0.001797	+++		156	2.994	0.002757	++-
TRAPPC4	485	-5.273	1.344e-07	---		42	-0.352	0.725	--+		261	-4.849	1.243e-06	---		156	-2.727	0.006384	--+
FAM107A	485	5.27	1.367e-07	+++		42	1.854	0.0637	+++		261	3.211	0.001322	+++		156	2.131	0.03308	++-
THSD1	485	5.269	1.37e-07	+++		42	2.107	0.03512	+++		261	3.748	0.000178	+++		156	3.073	0.002121	++-
TCERG1	485	-5.267	1.384e-07	---		42	0.709	0.4783	+-+		261	-4.363	1.28e-05	---		156	-2.343	0.01911	--+
PHGDH	485	5.263	1.42e-07	+++		42	1.56	0.1189	+++		261	3.381	0.0007233	+++		156	2.21	0.02708	++-
ZNF711	485	-5.262	1.423e-07	---		42	-1.096	0.2731	--+		261	-3.68	0.0002333	---		156	-2.957	0.003111	--+
AC087190.3	485	-5.262	1.423e-07	---		42	-0.48	0.6315	--+		261	-4.39	1.132e-05	---		156	-2.39	0.01686	--+
WFS1	485	5.262	1.426e-07	+++		42	1.168	0.2429	+++		261	3.081	0.002065	+++		156	3.622	0.0002927	++-
AC027130.1	485	5.262	1.427e-07	+++		42	0.719	0.4719	++-		261	3.211	0.001324	+++		156	2.497	0.01252	+++
CDH23	485	5.261	1.431e-07	+++		42	2.34	0.01926	+++		261	2.999	0.002707	+++		156	2.925	0.00345	+++
ST6GAL2	485	-5.261	1.436e-07	---		42	-1.062	0.288	--+		261	-2.634	0.008431	---		156	-2.972	0.002963	---
NRXN3	485	-5.26	1.441e-07	---		42	-0.311	0.7558	--+		261	-4.135	3.549e-05	---		156	-1.788	0.07375	--+
ADAMTSL3	485	5.259	1.445e-07	+++		42	0.81	0.4177	+++		261	5.266	1.395e-07	+++		156	2.077	0.03776	+++
PTBP1	485	5.259	1.449e-07	+++		42	1.509	0.1313	++-		261	3.223	0.00127	+++		156	2.493	0.01268	+++
LINC00507	485	-5.259	1.45e-07	---		42	-0.839	0.4016	--+		261	-3.971	7.165e-05	---		156	-1.347	0.178	--+
FAM110D	485	5.256	1.474e-07	+++		42	-0.103	0.9182	-+-		261	3.854	0.0001164	+++		156	2.991	0.002779	+++
DYNLT3	485	-5.255	1.48e-07	---		42	-0.793	0.4277	--+		261	-4.269	1.966e-05	---		156	-3.12	0.00181	--+
NORAD	485	-5.254	1.489e-07	---		42	-1.082	0.2791	--+		261	-3.479	0.0005041	---		156	-3.549	0.0003869	---
KIAA1958	485	5.253	1.494e-07	+++		42	0.738	0.4604	+++		261	4.261	2.033e-05	+++		156	0.899	0.3687	++-
BABAM2	485	-5.252	1.504e-07	---		42	-0.248	0.8045	--+		261	-4.637	3.534e-06	---		156	-2.032	0.04215	--+
DLEU1	485	5.247	1.544e-07	+++		42	0.881	0.3785	+++		261	3.025	0.00249	+++		156	2.59	0.009604	+++
NMNAT2	485	-5.245	1.559e-07	---		42	-1.051	0.2934	--+		261	-4.225	2.388e-05	---		156	-2.147	0.03181	--+
PADI2	485	5.245	1.563e-07	+++		42	2.081	0.03748	+++		261	3.41	0.0006503	+++		156	2.571	0.01015	+++
GCK	485	5.244	1.568e-07	+++		42	0.851	0.3948	+++		261	3.64	0.0002727	+++		156	3.524	0.0004255	+++
RELCH	485	-5.244	1.569e-07	---		42	-1.177	0.2392	--+		261	-3.403	0.0006666	---		156	-3.708	0.0002091	---
KCTD13	485	-5.243	1.582e-07	---		42	-1.57	0.1165	--+		261	-3.4	0.000673	---		156	-2.291	0.02194	--+
TCEAL5	485	-5.242	1.591e-07	---		42	0.332	0.74	+-+		261	-4.494	6.992e-06	---		156	-1.67	0.09486	--+
POLR3A	485	-5.241	1.593e-07	---		42	-1.107	0.2681	--+		261	-3.877	0.0001059	---		156	-1.491	0.136	--+
CRTAP	485	5.241	1.595e-07	+++		42	-0.045	0.964	-++		261	4.583	4.577e-06	+++		156	1.926	0.05407	+++
TSPAN7	485	-5.239	1.611e-07	---		42	0.457	0.6476	+-+		261	-4.625	3.75e-06	---		156	-2.729	0.006346	--+
MRPL42	485	-5.239	1.611e-07	---		42	-1.915	0.05553	---		261	-4.44	8.979e-06	---		156	-1.644	0.1002	--+
NUDT2	485	-5.237	1.636e-07	---		42	-1.002	0.3162	--+		261	-4.459	8.237e-06	---		156	-2.014	0.04405	---
EEF1E1	485	-5.236	1.642e-07	---		42	-1.164	0.2445	--+		261	-3.853	0.0001166	---		156	-3.215	0.001305	--+
ZNF618	485	5.236	1.644e-07	+++		42	1.093	0.2743	+++		261	4.626	3.729e-06	+++		156	2.202	0.02768	+++
PRPF4	485	-5.234	1.662e-07	---		42	-1.158	0.2468	--+		261	-4.013	5.991e-05	---		156	-2.53	0.0114	--+
DHRS4L2	485	5.231	1.683e-07	+++		42	0.934	0.3505	++-		261	3.14	0.00169	++-		156	3.605	0.0003127	+++
LMLN	485	-5.231	1.69e-07	---		42	0.663	0.5072	+-+		261	-3.843	0.0001216	---		156	-3.13	0.001748	---
CENPB	485	5.23	1.691e-07	+++		42	0.659	0.5098	++-		261	4.466	7.966e-06	+++		156	2.837	0.004556	+++
ABCA11P	485	-5.23	1.693e-07	---		42	-0.417	0.6765	--+		261	-4.03	5.581e-05	---		156	-2.902	0.003711	---
SYTL4	485	5.229	1.701e-07	+++		42	0.992	0.321	+++		261	3.685	0.0002284	+++		156	1.339	0.1804	++-
PCDH8	485	-5.229	1.702e-07	---		42	-1.636	0.1018	--+		261	-4.026	5.672e-05	---		156	-1.337	0.1812	--+
RGMA	485	5.227	1.719e-07	+++		42	1.427	0.1535	+++		261	4.106	4.022e-05	+++		156	3.889	0.0001006	+++
BCAM	485	5.227	1.72e-07	+++		42	0.223	0.8237	-++		261	3.491	0.0004814	+++		156	3.028	0.002462	+++
RFLNB	485	5.226	1.728e-07	+++		42	1.209	0.2265	+++		261	2.788	0.005311	++-		156	4.787	1.689e-06	+++
BFSP1	485	-5.226	1.73e-07	---		42	-0.855	0.3926	--+		261	-3.838	0.0001238	---		156	-2.73	0.006339	---
TBL1X	485	5.226	1.731e-07	+++		42	0.954	0.3401	++-		261	3.603	0.0003146	+++		156	1.701	0.08896	++-
CAMKK2	485	-5.226	1.731e-07	---		42	-0.771	0.4409	--+		261	-4.297	1.729e-05	---		156	-1.743	0.08142	--+
UQCRC2	485	-5.225	1.738e-07	---		42	-0.279	0.7804	--+		261	-4.6	4.223e-06	---		156	-2.724	0.006445	--+
ANKRD40	485	5.224	1.748e-07	+++		42	0.02	0.9841	-+-		261	4.327	1.511e-05	+++		156	1.861	0.06278	++-
TMX3	485	-5.223	1.756e-07	---		42	0.486	0.6267	+-+		261	-4.346	1.389e-05	---		156	-3.165	0.001553	---
PARD3B	485	5.223	1.759e-07	+++		42	1.35	0.177	++-		261	4.155	3.246e-05	+++		156	0.778	0.4363	-+-
NIPSNAP1	485	-5.223	1.763e-07	---		42	-1.16	0.246	--+		261	-4.279	1.875e-05	---		156	-1.713	0.08664	--+
CARHSP1	485	5.222	1.772e-07	+++		42	0.183	0.8545	-++		261	3.789	0.0001512	+++		156	2.226	0.02604	++-
MTMR10	485	5.221	1.782e-07	+++		42	1.375	0.1692	++-		261	3.519	0.0004326	+++		156	1.811	0.07011	++-
DTNA	485	5.221	1.783e-07	+++		42	2.326	0.02002	+++		261	2.819	0.004814	+++		156	1.815	0.06947	+++
GARNL3	485	-5.22	1.79e-07	---		42	1.036	0.3003	+-+		261	-4.312	1.617e-05	---		156	-2.933	0.003359	--+
CLMN	485	5.22	1.792e-07	+++		42	1.428	0.1532	++-		261	3.869	0.0001093	+++		156	2.255	0.0241	+++
RPAIN	485	-5.218	1.806e-07	---		42	-1.036	0.3003	--+		261	-3.883	0.000103	---		156	-3.002	0.002682	--+
ATF7IP2	485	-5.218	1.81e-07	---		42	0.152	0.879	+-+		261	-4.242	2.216e-05	---		156	-2.444	0.01454	---
EMX2	485	5.218	1.813e-07	+++		42	1.574	0.1154	+++		261	2.727	0.006396	+++		156	2.886	0.003903	+++
MT1M	485	5.217	1.817e-07	+++		42	0.883	0.3774	++-		261	2.823	0.004755	+++		156	3.033	0.00242	+++
SOX13	485	5.216	1.829e-07	+++		42	0.731	0.4647	+++		261	3.071	0.002131	+++		156	2.998	0.002715	++-
HTR3B	485	-5.216	1.829e-07	---		42	-2.395	0.01661	--+		261	-3.597	0.0003218	---		156	-1.903	0.05698	---
CASC10	485	5.215	1.834e-07	+++		42	0.267	0.7891	-++		261	4.095	4.228e-05	+++		156	1.952	0.05097	+++
STAMBPL1	485	-5.215	1.839e-07	---		42	-1.129	0.2587	--+		261	-3.847	0.0001197	---		156	-2.744	0.006068	--+
CDH13	485	-5.213	1.859e-07	---		42	-0.107	0.9144	--+		261	-4.345	1.395e-05	---		156	-2.885	0.003912	--+
AL356019.2	485	-5.211	1.881e-07	---		42	-0.809	0.4184	--+		261	-2.207	0.02734	---		156	-3.794	0.0001481	--+
LINC02172	485	5.209	1.9e-07	+++		42	0.474	0.6358	++-		261	3.543	0.0003954	+++		156	2.54	0.01107	+++
GIPC3	485	5.208	1.913e-07	+++		42	0.835	0.4037	++-		261	2.545	0.01093	+++		156	3.82	0.0001332	+++
RAB6A	485	-5.208	1.914e-07	---		42	-1.407	0.1593	--+		261	-3.902	9.537e-05	---		156	-3.102	0.001924	--+
NECTIN3-AS1	485	-5.206	1.928e-07	---		42	-1.193	0.2328	--+		261	-3.42	0.0006266	---		156	-2.964	0.003036	---
RAMP1	485	5.206	1.929e-07	+++		42	1.052	0.2929	+++		261	3.385	0.0007114	+++		156	2.95	0.00318	+++
GJC1	485	5.203	1.963e-07	+++		42	0.302	0.7623	-++		261	4.417	1.003e-05	+++		156	1.797	0.07239	+++
USP21	485	5.199	2.005e-07	+++		42	1.652	0.09852	+++		261	3.922	8.779e-05	+++		156	1.541	0.1234	+++
ATP6AP2	485	-5.197	2.029e-07	---		42	-0.51	0.6103	--+		261	-4.342	1.414e-05	---		156	-2.942	0.003257	--+
GPHN	485	-5.196	2.032e-07	---		42	0.108	0.9141	+-+		261	-4.503	6.713e-06	---		156	-2.266	0.02345	--+
NKIRAS1	485	-5.196	2.038e-07	---		42	-1.055	0.2915	--+		261	-3.645	0.0002669	---		156	-3.527	0.0004203	--+
ZNF169	485	-5.194	2.061e-07	---		42	-1.023	0.3062	--+		261	-3.425	0.0006147	---		156	-2.65	0.00804	--+
B3GALT5-AS1	485	5.193	2.068e-07	+++		42	1.014	0.3106	-++		261	4.01	6.084e-05	+++		156	1.784	0.07446	+++
PTTG1IP	485	5.191	2.093e-07	+++		42	1.604	0.1088	++-		261	3.081	0.002065	+++		156	1.481	0.1385	++-
CHID1	485	-5.189	2.115e-07	---		42	-0.15	0.881	+-+		261	-3.955	7.667e-05	---		156	-2.086	0.03699	--+
MINDY1	485	5.187	2.134e-07	+++		42	0.706	0.48	++-		261	3.507	0.0004532	+++		156	2.39	0.01687	++-
PSMB2	485	-5.186	2.145e-07	---		42	-0.488	0.6255	--+		261	-3.907	9.335e-05	---		156	-2.542	0.01101	--+
MBD3	485	5.186	2.149e-07	+++		42	0.751	0.4529	+++		261	3.776	0.0001591	+++		156	3.112	0.001859	+++
AC027279.1	485	5.185	2.158e-07	+++		42	1.236	0.2165	+++		261	3.695	0.0002198	+++		156	2.543	0.01099	+++
FOXC2	485	5.183	2.18e-07	+++		42	-0.193	0.8466	-++		261	3.627	0.0002869	+++		156	3.266	0.001091	++-
THOC7	485	-5.181	2.203e-07	---		42	-0.791	0.429	--+		261	-3.942	8.08e-05	---		156	-2.747	0.006011	--+
KIAA0930	485	5.18	2.216e-07	+++		42	1.667	0.09548	+++		261	4.008	6.114e-05	+++		156	1.615	0.1064	+-+
NPFF	485	5.179	2.228e-07	+++		42	2.222	0.02625	+++		261	3.631	0.0002828	++-		156	1.519	0.1288	+++
AP4S1	485	-5.179	2.236e-07	---		42	-1.095	0.2736	--+		261	-3.861	0.0001127	---		156	-2.083	0.03727	--+
PPP1CC	485	5.179	2.236e-07	+++		42	0.31	0.7564	-++		261	3.831	0.0001275	+++		156	1.342	0.1795	+++
RBM17	485	5.173	2.298e-07	+++		42	0.573	0.5664	++-		261	3.587	0.0003348	+++		156	1.973	0.04845	+++
RIMS1	485	-5.173	2.3e-07	---		42	-2.823	0.004765	--+		261	-3.022	0.002508	---		156	-3.265	0.001095	--+
TBX6	485	5.173	2.307e-07	+++		42	0.304	0.761	-++		261	4.214	2.514e-05	+++		156	2.271	0.02316	+++
PXN	485	5.172	2.311e-07	+++		42	2.046	0.04076	++-		261	2.76	0.005776	+++		156	2.354	0.0186	++-
SLC12A7	485	5.172	2.319e-07	+++		42	0.037	0.9707	-+-		261	3.859	0.0001136	+++		156	2.174	0.02968	++-
KCNE4	485	5.172	2.32e-07	+++		42	0.408	0.6834	++-		261	2.989	0.0028	+++		156	2.737	0.006205	++-
LGI2	485	-5.171	2.324e-07	---		42	-1.847	0.06475	--+		261	-3.948	7.875e-05	---		156	-2.323	0.02018	--+
AC015908.3	485	5.169	2.357e-07	+++		42	0.698	0.485	+++		261	2.854	0.004318	+++		156	2.474	0.01338	+++
PDHX	485	-5.168	2.369e-07	---		42	-1.006	0.3146	--+		261	-3.995	6.471e-05	---		156	-2.438	0.01475	--+
CMSS1	485	-5.167	2.385e-07	---		42	1.004	0.3152	+-+		261	-4.492	7.065e-06	---		156	-2.285	0.02229	--+
RHOC	485	5.164	2.415e-07	+++		42	1.553	0.1204	++-		261	2.792	0.005237	+++		156	2.541	0.01105	++-
TSPO	485	5.162	2.44e-07	+++		42	1.27	0.2041	+++		261	2.811	0.004936	+++		156	3.238	0.001203	+++
ZRSR2P1	485	5.161	2.453e-07	+++		42	1.736	0.08261	+++		261	3.481	0.0004998	+++		156	2.771	0.005584	+++
CGNL1	485	5.158	2.49e-07	+++		42	1.02	0.3076	++-		261	3.477	0.0005078	+++		156	2.027	0.0427	++-
TOMM20	485	-5.158	2.493e-07	---		42	-0.268	0.7885	--+		261	-4.271	1.948e-05	---		156	-2.646	0.008146	--+
POU3F2	485	5.157	2.505e-07	+++		42	1.189	0.2346	+++		261	4.955	7.224e-07	+++		156	0.584	0.5594	++-
KIF13A	485	5.155	2.54e-07	+++		42	1.715	0.08637	+++		261	3.491	0.0004807	+++		156	2.194	0.02823	++-
BAZ1B	485	5.15	2.611e-07	+++		42	1.574	0.1154	+++		261	4.142	3.44e-05	++-		156	2.586	0.009717	+++
PMS2P1	485	-5.146	2.656e-07	---		42	-1.757	0.07898	--+		261	-3.619	0.0002954	---		156	-1.997	0.0458	--+
SIGLEC1	485	5.146	2.666e-07	+++		42	1.807	0.07083	++-		261	4.561	5.081e-06	++-		156	1.848	0.06464	+++
TCEAL7	485	-5.146	2.668e-07	---		42	-0.302	0.7624	--+		261	-4.21	2.557e-05	---		156	-3.148	0.001645	--+
MTPAP	485	-5.143	2.698e-07	---		42	-1.175	0.2401	--+		261	-3.904	9.459e-05	---		156	-2.338	0.01937	--+
TGIF1	485	5.143	2.699e-07	+++		42	2.745	0.006044	++-		261	2.555	0.01061	+++		156	2.167	0.0302	++-
TBC1D24	485	-5.143	2.708e-07	---		42	-0.275	0.7833	--+		261	-4.21	2.557e-05	---		156	-2.355	0.01851	---
LDLRAP1	485	5.142	2.724e-07	+++		42	1.973	0.04851	++-		261	3.486	0.0004895	+++		156	2.636	0.008389	+--
ROBO2	485	-5.139	2.758e-07	---		42	-0.373	0.7088	--+		261	-3.978	6.938e-05	---		156	-2.412	0.01586	--+
TM2D2	485	-5.139	2.76e-07	---		42	-1.559	0.1191	---		261	-3.314	0.0009193	---		156	-3.063	0.002194	--+
PPM1E	485	-5.137	2.785e-07	---		42	-2.051	0.04025	--+		261	-3.201	0.001368	---		156	-1.903	0.05708	--+
NDE1	485	5.136	2.807e-07	+++		42	0.518	0.6044	++-		261	4.212	2.533e-05	+++		156	1.91	0.05618	++-
LRP2BP	485	-5.135	2.814e-07	---		42	0.562	0.5742	-++		261	-3.872	0.0001078	---		156	-3.394	0.0006894	---
PPP4R1	485	5.134	2.842e-07	+++		42	1.147	0.2514	+++		261	2.823	0.004756	++-		156	2.161	0.03068	++-
DDX25	485	-5.132	2.862e-07	---		42	-1.276	0.2021	--+		261	-4.035	5.459e-05	---		156	-2.447	0.01442	--+
TENT5B	485	5.13	2.896e-07	+++		42	1.085	0.278	+++		261	3.067	0.002164	+++		156	2.413	0.01584	++-
USP14	485	-5.129	2.915e-07	---		42	-0.891	0.3729	--+		261	-3.478	0.0005045	---		156	-3.588	0.0003327	--+
TSPYL5	485	-5.128	2.93e-07	---		42	-0.686	0.4925	--+		261	-3.861	0.0001128	---		156	-2.77	0.005603	--+
UNC119B	485	5.127	2.937e-07	+++		42	0.677	0.4986	+++		261	3.612	0.0003034	+++		156	1.353	0.1759	++-
CBWD3	485	-5.125	2.975e-07	---		42	-0.46	0.6458	--+		261	-3.445	0.0005705	---		156	-2.721	0.006513	--+
ME3	485	-5.125	2.976e-07	---		42	-1.734	0.08291	--+		261	-3.677	0.0002364	---		156	-2.003	0.04515	--+
SENCR	485	5.125	2.978e-07	+++		42	1.115	0.265	++-		261	2.701	0.006909	+++		156	2.039	0.04147	+++
TTC31	485	5.124	2.987e-07	+++		42	2.523	0.01165	+++		261	3.379	0.0007275	+++		156	2.079	0.03761	+++
DOCK1	485	5.123	2.999e-07	+++		42	0.925	0.3549	++-		261	3.754	0.0001739	+++		156	1.773	0.07615	++-
VPS50	485	-5.123	3.012e-07	---		42	-0.953	0.3406	-++		261	-4.133	3.576e-05	---		156	-3.389	0.0007004	--+
CROT	485	-5.122	3.02e-07	---		42	-0.585	0.5589	--+		261	-3.976	7.01e-05	---		156	-3.253	0.001143	---
GRIA2	485	-5.122	3.02e-07	---		42	-0.331	0.7403	--+		261	-3.632	0.0002807	---		156	-3.139	0.001695	--+
SERPINB6	485	5.121	3.039e-07	+++		42	2.653	0.007988	++-		261	3.095	0.001968	+++		156	1.529	0.1263	+++
UCK1	485	5.12	3.05e-07	+++		42	0.829	0.4069	++-		261	3.837	0.0001243	+++		156	2.718	0.006573	+++
SCAI	485	-5.119	3.078e-07	---		42	-1.216	0.224	--+		261	-4.146	3.383e-05	---		156	-1.394	0.1634	--+
ZNF184	485	-5.118	3.086e-07	---		42	-0.103	0.9181	--+		261	-4.368	1.255e-05	---		156	-1.969	0.04899	--+
CIP2A	485	-5.118	3.088e-07	---		42	-0.511	0.6096	+--		261	-3.268	0.001085	---		156	-2.897	0.003771	---
ZNF609	485	5.117	3.111e-07	+++		42	1.004	0.3152	+++		261	3.821	0.0001327	++-		156	3.144	0.001665	+++
HSPB1	485	5.116	3.128e-07	+++		42	1.109	0.2674	+++		261	3.178	0.001482	+++		156	3.332	0.0008632	+++
AQP11	485	-5.115	3.133e-07	---		42	-2.106	0.03521	--+		261	-3.253	0.001142	---		156	-1.679	0.09312	---
ZNF596	485	-5.115	3.143e-07	---		42	-0.796	0.4258	-+-		261	-3.087	0.002019	---		156	-3.064	0.002187	---
BBS7	485	-5.114	3.146e-07	---		42	-0.926	0.3545	--+		261	-3.473	0.0005146	---		156	-3.027	0.002469	--+
PPIP5K2	485	-5.113	3.165e-07	---		42	-0.246	0.8057	--+		261	-3.865	0.0001113	---		156	-3.404	0.0006647	---
CCDC115	485	-5.112	3.185e-07	---		42	-0.231	0.817	--+		261	-3.762	0.0001689	---		156	-2.893	0.003817	---
POU3F3	485	5.112	3.186e-07	+++		42	1.1	0.2714	+++		261	3.76	0.00017	+++		156	2.133	0.03295	+++
HACL1	485	-5.112	3.193e-07	---		42	-1.038	0.2994	--+		261	-4.222	2.424e-05	---		156	-2.158	0.03095	--+
GTPBP10	485	-5.111	3.197e-07	---		42	-1.561	0.1185	---		261	-3.1	0.001934	---		156	-2.519	0.01175	--+
HARBI1	485	5.111	3.204e-07	+++		42	0.893	0.3717	+++		261	4.196	2.713e-05	+++		156	1.178	0.2388	+++
SPOUT1	485	5.111	3.208e-07	+++		42	1.147	0.2512	+++		261	3.596	0.0003237	+++		156	2.876	0.00403	+++
MXD4	485	5.11	3.216e-07	+++		42	0.851	0.3948	+++		261	3.811	0.0001386	+++		156	2.502	0.01236	+++
Z95115.1	485	-5.11	3.216e-07	---		42	-1.234	0.2171	--+		261	-4.509	6.502e-06	---		156	-1.633	0.1025	--+
TMSB4X	485	-5.109	3.236e-07	---		42	-0.821	0.4118	---		261	-3.943	8.049e-05	---		156	-3.305	0.0009494	--+
CEP41	485	-5.108	3.251e-07	---		42	0.23	0.8178	+-+		261	-4.439	9.021e-06	---		156	-2.181	0.02916	--+
GPR108	485	5.105	3.311e-07	+++		42	1.684	0.0921	+++		261	3.18	0.001473	++-		156	2.718	0.006562	+++
TBC1D2B	485	5.103	3.342e-07	+++		42	2.091	0.03654	+++		261	3.42	0.0006256	+++		156	2.82	0.004804	+++
ATP2C2-AS1	485	-5.103	3.343e-07	---		42	-2.97	0.002982	--+		261	-4.364	1.278e-05	---		156	0.788	0.4306	+++
PPP2R2B	485	-5.102	3.352e-07	---		42	-0.473	0.6365	--+		261	-4.287	1.81e-05	---		156	-2.615	0.008933	---
ATAD1	485	-5.102	3.358e-07	---		42	-1.175	0.2402	--+		261	-4.019	5.834e-05	---		156	-2.966	0.003016	---
BBOF1	485	-5.102	3.361e-07	---		42	-0.745	0.456	--+		261	-3.358	0.0007839	---		156	-2.671	0.007552	---
FAM206A	485	-5.101	3.371e-07	---		42	-0.593	0.5529	--+		261	-4.98	6.35e-07	---		156	-2.17	0.02998	--+
RASSF8	485	5.101	3.385e-07	+++		42	1.487	0.137	+++		261	3.491	0.0004808	++-		156	2.117	0.03426	+++
KCNAB1	485	-5.1	3.391e-07	---		42	-1.085	0.2778	--+		261	-3.422	0.0006215	---		156	-3.499	0.0004672	--+
PAFAH1B1	485	-5.099	3.406e-07	---		42	-1.51	0.1311	--+		261	-3.47	0.0005205	---		156	-3.002	0.002684	--+
SPRYD7	485	-5.098	3.431e-07	---		42	-0.814	0.4156	--+		261	-3.513	0.0004432	---		156	-2.844	0.004455	--+
ANKRD19P	485	-5.098	3.434e-07	---		42	-0.875	0.3814	--+		261	-3.958	7.545e-05	---		156	-2.386	0.01705	--+
DZANK1	485	-5.097	3.459e-07	---		42	0.037	0.9707	--+		261	-3.762	0.0001684	---		156	-2.788	0.0053	--+
CC2D1B	485	5.092	3.535e-07	+++		42	1.303	0.1926	+++		261	4.053	5.047e-05	+++		156	2.514	0.01194	+++
RND2	485	5.091	3.553e-07	+++		42	0.238	0.8115	-++		261	3.868	0.0001099	+++		156	2.108	0.03504	+++
SLC25A46	485	-5.09	3.589e-07	---		42	-1.625	0.1041	--+		261	-3.683	0.0002301	---		156	-2.811	0.004939	--+
ANPEP	485	5.089	3.608e-07	+++		42	-0.724	0.4693	---		261	4.435	9.205e-06	+++		156	1.802	0.0716	++-
TM6SF1	485	-5.088	3.61e-07	---		42	-1.018	0.3086	--+		261	-3.733	0.0001894	---		156	-2.85	0.004367	--+
USF2	485	5.088	3.622e-07	+++		42	0.585	0.5588	-++		261	3.843	0.0001215	++-		156	3.136	0.001714	+++
NALCN	485	-5.088	3.626e-07	---		42	-1.555	0.1199	--+		261	-3.24	0.001195	---		156	-3.404	0.000663	--+
LINC00298	485	5.087	3.634e-07	+++		42	1.336	0.1816	+++		261	2.65	0.008052	+++		156	2.884	0.003929	+++
TERF2IP	485	-5.087	3.636e-07	---		42	-0.229	0.8188	--+		261	-3.729	0.0001919	---		156	-3.598	0.000321	--+
CBLN4	485	-5.084	3.705e-07	---		42	-1.349	0.1773	--+		261	-4.014	5.972e-05	---		156	-1.935	0.05303	--+
PBXIP1	485	5.082	3.728e-07	+++		42	1.356	0.1751	+++		261	3.269	0.001078	+++		156	1.765	0.07748	++-
SUPT6H	485	5.082	3.735e-07	++-		42	1.065	0.2868	+++		261	3.249	0.001157	++-		156	3.526	0.0004214	+++
AL023284.4	485	5.082	3.736e-07	+++		42	1.791	0.07334	+++		261	3.588	0.0003337	+++		156	2.28	0.02261	+++
VEZF1	485	5.082	3.737e-07	+++		42	1.003	0.3159	++-		261	3.855	0.0001158	+++		156	1.099	0.2718	++-
EMILIN1	485	5.082	3.744e-07	+++		42	1.686	0.09178	++-		261	3.195	0.001401	+++		156	3.074	0.002115	+++
CEP68	485	-5.081	3.757e-07	---		42	-0.992	0.3213	--+		261	-3.416	0.0006365	---		156	-3.592	0.0003287	--+
PHF21A	485	5.081	3.758e-07	+++		42	0.004	0.9969	-++		261	3.565	0.0003642	+++		156	2.631	0.008518	++-
LYRM1	485	-5.08	3.768e-07	---		42	0.486	0.6268	+-+		261	-4.97	6.685e-07	---		156	-2.542	0.01102	--+
DLGAP1	485	-5.076	3.857e-07	---		42	-1.133	0.2572	--+		261	-3.894	9.856e-05	---		156	-2.416	0.01568	--+
TBX15	485	5.075	3.878e-07	+++		42	0.663	0.5076	++-		261	3.432	0.0005998	+++		156	2.273	0.02304	+++
MFAP2	485	5.075	3.881e-07	+++		42	1.479	0.139	+++		261	3.748	0.0001782	+++		156	1.294	0.1957	+++
LRRC32	485	5.075	3.882e-07	+++		42	1.313	0.1893	++-		261	3.144	0.001666	+++		156	2.155	0.03113	+++
MSTO1	485	-5.074	3.902e-07	---		42	-0.044	0.965	+-+		261	-3.803	0.0001429	---		156	-2.008	0.04464	---
CAP2	485	-5.073	3.916e-07	---		42	-0.608	0.5434	--+		261	-4.131	3.605e-05	---		156	-2.947	0.003211	--+
FBXL2	485	-5.072	3.936e-07	---		42	-0.557	0.5774	--+		261	-4.405	1.057e-05	---		156	-2.332	0.01968	--+
CTCF	485	5.066	4.071e-07	+++		42	1.146	0.2517	+++		261	3.95	7.82e-05	++-		156	1.383	0.1666	+-+
AL137003.1	485	-5.064	4.11e-07	---		42	-1.91	0.05619	---		261	-2.752	0.00592	--+		156	-3.926	8.655e-05	---
ZNF672	485	5.062	4.138e-07	+++		42	0.743	0.4576	+++		261	3.037	0.002393	+++		156	4.529	5.925e-06	+++
TIPRL	485	-5.062	4.144e-07	---		42	-1.376	0.1688	--+		261	-3.789	0.0001511	---		156	-2.724	0.006441	--+
CDH26	485	5.062	4.157e-07	+++		42	1.361	0.1735	+++		261	3.161	0.001573	+++		156	2.048	0.04061	+++
CLCA4	485	5.061	4.161e-07	+++		42	2.034	0.042	++-		261	2.807	0.004994	+++		156	1.084	0.2783	++-
SIRT5	485	-5.061	4.175e-07	---		42	-1.357	0.1748	--+		261	-3.056	0.002244	---		156	-3.012	0.002596	--+
LRP5	485	5.06	4.187e-07	+++		42	0.291	0.7713	-++		261	3.603	0.0003141	+++		156	2.878	0.004002	+++
ACSL4	485	-5.059	4.217e-07	---		42	-0.315	0.7525	--+		261	-4.4	1.084e-05	---		156	-2.754	0.005882	--+
C22orf34	485	5.059	4.221e-07	+++		42	0.449	0.6535	++-		261	3.359	0.000781	+++		156	1.924	0.05434	+++
ZWILCH	485	-5.058	4.244e-07	---		42	-0.772	0.4399	--+		261	-4.337	1.444e-05	---		156	-2.285	0.02231	--+
ADIPOR2	485	5.058	4.246e-07	+++		42	1.484	0.1378	++-		261	3.447	0.0005673	+++		156	1.429	0.153	+++
C2orf80	485	-5.057	4.266e-07	---		42	-0.85	0.3951	--+		261	-4.112	3.93e-05	---		156	-2.473	0.01341	--+
CDKN2C	485	5.056	4.276e-07	+++		42	0.645	0.519	++-		261	3.453	0.0005545	+++		156	2.37	0.01777	+++
DDX23	485	5.056	4.277e-07	+++		42	0.293	0.7695	-+-		261	2.915	0.003555	+++		156	2.896	0.003784	+++
ORC3	485	-5.055	4.309e-07	---		42	-0.094	0.9251	--+		261	-4.531	5.88e-06	---		156	-2.662	0.007762	--+
RHOD	485	5.054	4.326e-07	+++		42	0.242	0.8086	-++		261	3.438	0.0005861	+++		156	2.602	0.009278	+++
ITPRIP	485	5.053	4.346e-07	+++		42	0.646	0.5185	++-		261	3.009	0.002617	+++		156	2.818	0.004825	++-
ZMYND8	485	5.053	4.359e-07	+++		42	0.784	0.433	+++		261	4.408	1.046e-05	++-		156	2.511	0.01205	+++
STXBP5L	485	-5.051	4.388e-07	---		42	-0.601	0.5476	--+		261	-3.401	0.000671	---		156	-2.867	0.004149	--+
MTMR7	485	-5.049	4.435e-07	---		42	-0.781	0.4348	--+		261	-3.914	9.089e-05	---		156	-2.449	0.01434	---
FXYD5	485	5.048	4.455e-07	+++		42	1.256	0.2092	+++		261	3.114	0.001849	+++		156	2.311	0.02083	+++
FYN	485	5.048	4.46e-07	+++		42	1.11	0.267	+++		261	3.082	0.002057	+++		156	2.21	0.02707	+++
CCNC	485	-5.048	4.463e-07	---		42	-1.222	0.2216	--+		261	-3.566	0.0003631	---		156	-3.402	0.0006678	--+
BEND7	485	5.048	4.471e-07	+++		42	-0.155	0.8767	-++		261	3.555	0.0003777	+++		156	1.986	0.04699	+++
MAL2	485	-5.047	4.487e-07	---		42	-1.005	0.3147	--+		261	-3.855	0.0001159	---		156	-2.594	0.009492	--+
CCL2	485	5.046	4.5e-07	+++		42	2.06	0.03939	+++		261	2.579	0.009902	+++		156	2.801	0.005097	+++
ATP6V1E1	485	-5.046	4.502e-07	---		42	-0.309	0.757	--+		261	-4.595	4.323e-06	---		156	-2.08	0.03753	--+
DOK1	485	5.046	4.516e-07	+++		42	1.287	0.1982	+++		261	3.494	0.0004751	+++		156	2.612	0.009002	+++
MPST	485	5.046	4.517e-07	+++		42	1.337	0.1813	+++		261	3.508	0.0004514	+++		156	2.613	0.008983	+++
MCHR2	485	-5.044	4.563e-07	---		42	-1.135	0.2562	--+		261	-3.984	6.787e-05	---		156	-1.559	0.1189	--+
FAM49A	485	-5.044	4.563e-07	---		42	-0.718	0.4729	--+		261	-3.691	0.000223	---		156	-3.209	0.001331	--+
SLC6A17	485	-5.043	4.579e-07	---		42	-1.246	0.2129	--+		261	-4.132	3.597e-05	---		156	-1.609	0.1076	--+
TRAF3IP2	485	5.043	4.592e-07	+++		42	2.312	0.02076	+++		261	2.408	0.01606	+++		156	2.535	0.01125	++-
RFX8	485	-5.041	4.632e-07	---		42	-0.907	0.3642	--+		261	-4.027	5.66e-05	---		156	-1.835	0.06658	---
TRIM56	485	5.04	4.649e-07	+++		42	0.958	0.3382	++-		261	3.288	0.001009	+++		156	3.305	0.0009508	+++
CCKBR	485	-5.039	4.679e-07	---		42	-1.561	0.1185	--+		261	-3.392	0.0006927	---		156	-1.565	0.1177	--+
RABGEF1	485	-5.038	4.701e-07	---		42	-0.473	0.6364	--+		261	-3.618	0.0002971	---		156	-3.406	0.00066	--+
RXRA	485	5.036	4.759e-07	+++		42	0.593	0.553	+++		261	3.619	0.0002957	+++		156	2.364	0.01807	++-
CLN3	485	5.035	4.771e-07	+++		42	1.497	0.1344	+++		261	3.879	0.0001049	+++		156	1.924	0.0543	+++
NFIC	485	5.034	4.798e-07	+++		42	0.676	0.4989	+++		261	3.386	0.0007098	+++		156	4.7	2.605e-06	+++
ESAM	485	5.033	4.82e-07	+++		42	-0.327	0.7437	++-		261	3.095	0.001967	+++		156	3.005	0.002657	+++
PRKD1	485	5.032	4.846e-07	+++		42	0.648	0.517	+++		261	2.783	0.005392	+++		156	2.582	0.009825	+++
COX15	485	-5.031	4.872e-07	---		42	-0.074	0.9407	+--		261	-3.861	0.0001129	---		156	-2.891	0.003842	---
ZNF395	485	5.031	4.873e-07	+++		42	0.919	0.358	++-		261	3.403	0.0006669	+++		156	2.367	0.01795	++-
NHLRC3	485	-5.03	4.903e-07	---		42	0.484	0.6281	+-+		261	-3.34	0.0008371	---		156	-4.314	1.601e-05	---
LINC01166	485	-5.029	4.932e-07	---		42	-1.709	0.08745	--+		261	-3.095	0.001967	---		156	-2.984	0.002843	--+
ATP5PB	485	-5.028	4.954e-07	---		42	-0.883	0.3774	--+		261	-4.116	3.859e-05	---		156	-2.746	0.006026	--+
FBXL19-AS1	485	5.028	4.965e-07	+++		42	-0.05	0.9602	-++		261	4.623	3.78e-06	+++		156	2.343	0.01913	+++
NLK	485	-5.026	4.998e-07	---		42	-0.187	0.852	--+		261	-4.435	9.208e-06	---		156	-2.416	0.01569	--+
MSI1	485	5.026	5.017e-07	+++		42	0.758	0.4484	+++		261	3.566	0.0003629	+++		156	2.796	0.005182	++-
VEGFB	485	5.025	5.027e-07	+++		42	0.647	0.5174	+++		261	3.976	7.005e-05	+++		156	2.811	0.004932	+++
DDIT4L	485	5.025	5.044e-07	+++		42	1.429	0.153	+++		261	3.121	0.001802	+++		156	1.475	0.1403	+++
TNIP1	485	5.023	5.083e-07	+++		42	1.026	0.3049	+++		261	3.055	0.002248	+++		156	2.897	0.003767	+++
JAZF1	485	-5.022	5.123e-07	---		42	-0.643	0.5199	--+		261	-4.127	3.68e-05	---		156	-2.583	0.009786	--+
HOPX	485	-5.022	5.126e-07	---		42	-0.348	0.7278	+-+		261	-4.873	1.097e-06	---		156	-1.861	0.06271	--+
ZNF706	485	-5.021	5.149e-07	---		42	0.608	0.543	+-+		261	-3.848	0.0001189	---		156	-3.923	8.733e-05	---
PRR16	485	-5.02	5.177e-07	---		42	-2.985	0.002834	--+		261	-3.4	0.0006735	---		156	-1.795	0.07263	---
EBF4	485	5.02	5.178e-07	+++		42	0.619	0.536	+++		261	3.921	8.803e-05	+++		156	2.461	0.01387	+++
ZBED1	485	5.02	5.178e-07	+++		42	0.735	0.4625	+++		261	2.523	0.01164	+++		156	3.406	0.0006592	++-
USP47	485	5.019	5.186e-07	+++		42	1.862	0.06256	+++		261	3.585	0.0003366	+++		156	0.947	0.3434	-++
DDOST	485	-5.017	5.238e-07	---		42	-1.534	0.1249	--+		261	-3.972	7.141e-05	---		156	-2.039	0.04143	---
GOLT1A	485	-5.017	5.242e-07	---		42	-0.614	0.5391	---		261	-3.918	8.926e-05	---		156	-2.162	0.03063	--+
PAXBP1-AS1	485	-5.016	5.264e-07	---		42	-0.539	0.5898	--+		261	-3.308	0.0009392	---		156	-2.59	0.009611	---
PGPEP1	485	5.015	5.301e-07	+++		42	0.612	0.5406	++-		261	4.267	1.981e-05	+++		156	2.748	0.005994	+++
PET117	485	-5.014	5.318e-07	---		42	-1.204	0.2284	--+		261	-3.02	0.002525	---		156	-3.842	0.000122	--+
SYNM	485	5.013	5.357e-07	+++		42	1.253	0.2102	++-		261	3.437	0.0005877	+++		156	1.564	0.1179	+++
PTPN3	485	-5.013	5.358e-07	---		42	-1.493	0.1356	--+		261	-3.507	0.0004538	---		156	-2.202	0.02768	--+
ZNF219	485	5.01	5.444e-07	+++		42	0.376	0.7068	-++		261	3.588	0.0003329	+++		156	3.724	0.000196	+++
PCP4	485	-5.01	5.445e-07	---		42	-0.495	0.6206	--+		261	-4.243	2.21e-05	---		156	-1.849	0.06448	--+
UBE2V1	485	-5.008	5.496e-07	---		42	-0.3	0.764	+-+		261	-5.116	3.125e-07	---		156	-1.713	0.08667	--+
FAM86B3P	485	-5.005	5.59e-07	---		42	-0.681	0.4956	--+		261	-3.834	0.0001258	---		156	-1.443	0.149	--+
MAP3K13	485	-5.004	5.621e-07	---		42	-0.633	0.5266	--+		261	-3.311	0.0009287	---		156	-2.242	0.02498	--+
MDH1	485	-5.002	5.681e-07	---		42	-0.442	0.6586	--+		261	-4	6.325e-05	---		156	-2.529	0.01145	--+
TFEB	485	5.002	5.681e-07	+++		42	2.28	0.02263	+++		261	3.466	0.0005292	+++		156	2.603	0.009247	++-
BRD7	485	5.001	5.697e-07	+++		42	1.666	0.09576	+++		261	3.961	7.479e-05	+++		156	1.187	0.2352	+++
LINC01088	485	5.001	5.716e-07	+++		42	2.288	0.02215	+++		261	3.24	0.001197	+++		156	1.438	0.1504	++-
ANKRD13C	485	-5	5.723e-07	---		42	-0.555	0.5788	--+		261	-4.02	5.822e-05	---		156	-3.497	0.0004703	---
FRAT2	485	4.998	5.802e-07	+++		42	1.16	0.2461	+++		261	3.914	9.075e-05	+++		156	1.691	0.09083	+-+
C11orf87	485	-4.996	5.853e-07	---		42	-0.756	0.4499	--+		261	-3.73	0.0001917	---		156	-2.618	0.008844	--+
MYO10	485	4.996	5.867e-07	+++		42	0.905	0.3653	+++		261	4.053	5.056e-05	+++		156	1.287	0.198	++-
PPP1R13L	485	4.995	5.883e-07	+++		42	2.149	0.03167	++-		261	3.127	0.001766	+++		156	1.94	0.05232	+++
LINC00299	485	4.995	5.897e-07	+++		42	2.365	0.01804	+++		261	3.096	0.001958	+++		156	2.605	0.009201	+++
HEY2	485	4.994	5.908e-07	+++		42	1.118	0.2634	++-		261	3.508	0.0004521	+++		156	1.547	0.1218	+--
SIX5	485	4.994	5.925e-07	+++		42	1.258	0.2082	+++		261	3.392	0.0006936	+++		156	2.824	0.004736	+++
RAB42	485	4.994	5.929e-07	+++		42	0.477	0.6337	+++		261	3.577	0.0003477	++-		156	3.553	0.0003806	+++
LINC01485	485	4.993	5.946e-07	+++		42	0.696	0.4862	+++		261	3.38	0.0007247	+++		156	1.931	0.05354	+++
PMS2P4	485	-4.993	5.956e-07	---		42	-1.204	0.2285	--+		261	-3.861	0.0001131	---		156	-2.073	0.03821	---
AL035071.1	485	4.99	6.032e-07	+++		42	2.347	0.01892	+++		261	3.566	0.0003631	++-		156	1.18	0.2379	-++
RGS7	485	-4.989	6.056e-07	---		42	-0.604	0.5462	--+		261	-4.275	1.912e-05	---		156	-2.074	0.03807	--+
BRD3	485	4.989	6.068e-07	+++		42	0.841	0.4002	+-+		261	4.171	3.039e-05	+++		156	2.895	0.003797	+++
MRPL15	485	-4.989	6.069e-07	---		42	-1.369	0.1709	--+		261	-3.857	0.0001146	---		156	-2.587	0.009683	--+
CSRNP1	485	4.989	6.075e-07	+++		42	0.02	0.9842	-+-		261	3.101	0.001928	+++		156	3.808	0.0001399	+++
AC004918.1	485	4.988	6.096e-07	+++		42	1.403	0.1606	+++		261	3.537	0.0004045	+++		156	1.935	0.05301	+++
IRAK2	485	4.988	6.115e-07	+++		42	1.057	0.2904	+++		261	2.943	0.003253	+++		156	2.643	0.008207	+++
SLC16A6	485	-4.985	6.185e-07	---		42	-1.336	0.1816	---		261	-4.115	3.865e-05	---		156	-2.058	0.03962	---
PRLHR	485	-4.985	6.19e-07	--+		42	-1.655	0.09802	--+		261	-3.198	0.001383	---		156	-3.459	0.0005414	--+
ANO6	485	4.985	6.206e-07	+++		42	0.762	0.4458	++-		261	2.942	0.00326	+++		156	2.055	0.03987	++-
YWHAZ	485	-4.982	6.283e-07	---		42	-0.399	0.6899	--+		261	-4.373	1.227e-05	---		156	-2.289	0.02206	--+
RAD51C	485	-4.982	6.298e-07	---		42	-1.124	0.2609	--+		261	-3.706	0.0002107	---		156	-2.957	0.003106	--+
ITGA5	485	4.982	6.308e-07	+++		42	0.608	0.5434	+++		261	2.554	0.01065	+++		156	3.573	0.0003525	+++
ATP6V1D	485	-4.981	6.342e-07	---		42	-0.19	0.8494	--+		261	-4.085	4.409e-05	---		156	-3.251	0.001148	--+
MYSM1	485	-4.98	6.36e-07	---		42	0.445	0.6564	+-+		261	-4.22	2.442e-05	---		156	-3.154	0.00161	---
TMEM72-AS1	485	-4.979	6.381e-07	---		42	-1.243	0.2137	--+		261	-3.162	0.001566	---		156	-2.368	0.0179	---
AL034399.2	485	-4.978	6.414e-07	---		42	-0.128	0.8978	--+		261	-3.682	0.0002313	---		156	-3.033	0.002419	--+
MAPK7	485	4.978	6.435e-07	+++		42	-0.21	0.8334	-+-		261	3.719	0.0001997	+++		156	3.289	0.001007	++-
KMO	485	-4.977	6.445e-07	---		42	-2.599	0.009338	--+		261	-2.144	0.03205	---		156	-2.033	0.04204	---
DENR	485	-4.977	6.45e-07	---		42	-0.622	0.5339	--+		261	-2.875	0.004037	---		156	-3.525	0.0004231	--+
TUBB3	485	-4.977	6.465e-07	---		42	-0.445	0.6561	--+		261	-4.238	2.259e-05	---		156	-1.443	0.1491	--+
MECR	485	-4.977	6.474e-07	---		42	-0.274	0.7839	+-+		261	-3.666	0.0002466	---		156	-1.663	0.09633	--+
DNAJC1	485	4.976	6.477e-07	+++		42	1.62	0.1052	++-		261	3.232	0.001228	+++		156	3.487	0.0004886	+++
MAP4K4	485	4.975	6.521e-07	+++		42	0.878	0.3799	++-		261	3.652	0.0002605	+++		156	2.359	0.01834	++-
TGFB1	485	4.975	6.54e-07	+++		42	0.978	0.3281	+++		261	2.646	0.008136	+++		156	3.308	0.0009401	+++
SYNE2	485	4.974	6.562e-07	+++		42	0.722	0.4703	++-		261	3.85	0.0001181	++-		156	2.251	0.02441	+++
TRIM23	485	-4.973	6.595e-07	---		42	-0.041	0.9675	--+		261	-3.895	9.832e-05	---		156	-3.707	0.0002097	--+
MRPS35	485	-4.971	6.672e-07	---		42	-0.513	0.6078	--+		261	-4.072	4.668e-05	---		156	-2.954	0.003141	--+
RGS4	485	-4.97	6.686e-07	---		42	-0.864	0.3874	--+		261	-3.951	7.782e-05	---		156	-2.297	0.02162	--+
SH2D5	485	-4.97	6.688e-07	---		42	-0.942	0.346	--+		261	-3.632	0.0002815	---		156	-2.039	0.04141	--+
KIAA0895L	485	-4.969	6.725e-07	---		42	-0.018	0.986	+-+		261	-3.67	0.0002422	---		156	-2.118	0.03415	--+
FZD8	485	4.967	6.79e-07	+++		42	0.88	0.3789	+++		261	3.711	0.0002068	+++		156	2.536	0.01122	++-
BAZ1A	485	4.967	6.79e-07	+++		42	1.77	0.07668	+++		261	3.306	0.0009472	+++		156	2.381	0.01727	+++
MT1JP	485	4.965	6.886e-07	+++		42	0.031	0.9751	++-		261	2.875	0.004037	+++		156	2.715	0.006623	+++
CXCR4	485	4.964	6.913e-07	+++		42	-0.055	0.9558	-++		261	3.478	0.000506	+++		156	3.458	0.0005434	+++
ZNF324B	485	-4.963	6.926e-07	---		42	-2.316	0.02057	--+		261	-3.732	0.00019	---		156	-0.252	0.8013	+-+
FAM218A	485	-4.961	7.023e-07	---		42	-0.207	0.8358	--+		261	-4.581	4.617e-06	---		156	-2.755	0.005865	--+
TATDN1	485	-4.96	7.062e-07	---		42	-1.202	0.2295	---		261	-3.774	0.000161	---		156	-2.645	0.008179	--+
TMED1	485	4.959	7.073e-07	+++		42	1.84	0.06577	+++		261	2.778	0.005471	+++		156	3.275	0.001057	+++
PPP1R1A	485	4.959	7.079e-07	+++		42	0.615	0.5385	-++		261	2.754	0.005885	+++		156	4.034	5.472e-05	+++
STAG2	485	4.958	7.121e-07	+++		42	1.955	0.05058	+++		261	3.421	0.0006246	+++		156	1.233	0.2176	+++
RNF216	485	4.958	7.134e-07	+++		42	0.793	0.4279	+++		261	4.137	3.52e-05	++-		156	3.263	0.001102	+++
UGGT2	485	-4.955	7.22e-07	---		42	1.264	0.2063	+-+		261	-3.964	7.376e-05	---		156	-2.723	0.006468	--+
PCBP1-AS1	485	4.955	7.226e-07	+++		42	1.083	0.2789	+++		261	3.589	0.0003317	+++		156	2.665	0.007687	+++
AC022916.1	485	-4.953	7.298e-07	---		42	-0.699	0.4844	--+		261	-3.701	0.0002148	---		156	-2.79	0.005272	---
NXPH2	485	-4.953	7.301e-07	---		42	-2.145	0.03194	--+		261	-2.896	0.003785	---		156	-2.647	0.008132	---
YPEL4	485	-4.952	7.361e-07	---		42	0.489	0.6246	+-+		261	-4.238	2.252e-05	---		156	-2.542	0.01103	--+
C16orf87	485	-4.951	7.379e-07	--+		42	-1.138	0.255	--+		261	-3.201	0.001371	---		156	-2.78	0.005438	--+
CHCHD6	485	-4.95	7.416e-07	---		42	-1.539	0.1238	--+		261	-3.596	0.0003229	---		156	-1.342	0.1794	--+
DCLK1	485	-4.95	7.434e-07	---		42	-0.959	0.3376	--+		261	-3.764	0.0001671	---		156	-2.67	0.007579	--+
TRPS1	485	4.949	7.469e-07	+++		42	2.087	0.03688	+++		261	3.808	0.0001401	+++		156	1.504	0.1325	+++
LRPPRC	485	-4.949	7.472e-07	---		42	-0.148	0.8821	--+		261	-3.337	0.0008467	---		156	-3.375	0.0007369	--+
AC012508.2	485	-4.947	7.548e-07	---		42	-0.742	0.4579	--+		261	-3.879	0.000105	---		156	-2.807	0.004997	---
R3HDM1	485	-4.945	7.597e-07	---		42	-1.102	0.2704	--+		261	-3.503	0.0004594	---		156	-2.32	0.02033	--+
SOX10	485	4.945	7.628e-07	+++		42	1.824	0.06808	+++		261	2.995	0.002748	+++		156	2.519	0.01176	++-
CMAS	485	-4.944	7.667e-07	---		42	-1.178	0.2387	--+		261	-3.503	0.0004594	---		156	-3.207	0.001342	--+
UNC80	485	-4.944	7.67e-07	---		42	-0.557	0.5779	--+		261	-3.585	0.0003374	---		156	-2.825	0.004732	--+
MEAF6	485	-4.943	7.675e-07	---		42	-0.46	0.6454	--+		261	-4.039	5.372e-05	---		156	-2.229	0.02581	--+
KCNIP4	485	-4.943	7.679e-07	---		42	-0.819	0.413	--+		261	-4.09	4.318e-05	---		156	-1.914	0.05564	--+
MED29	485	-4.943	7.703e-07	---		42	-0.623	0.5333	--+		261	-4.005	6.209e-05	---		156	-1.912	0.05594	---
TM2D1	485	-4.942	7.715e-07	---		42	-0.495	0.6208	--+		261	-3.306	0.0009466	---		156	-3.955	7.663e-05	---
FOXC1	485	4.942	7.716e-07	+++		42	1.156	0.2476	++-		261	2.899	0.003745	+++		156	2.307	0.02107	+++
IARS	485	-4.942	7.734e-07	---		42	-1.771	0.07656	--+		261	-3.413	0.0006414	---		156	-2.305	0.02119	--+
SLC44A5	485	-4.941	7.781e-07	---		42	-0.369	0.7119	--+		261	-3.46	0.0005396	---		156	-3.242	0.001185	--+
GSDMD	485	4.94	7.816e-07	+++		42	1.071	0.2842	+++		261	3.38	0.0007256	+++		156	2.27	0.02321	+++
RNPEPL1	485	4.939	7.835e-07	+++		42	1.709	0.08739	+++		261	3.55	0.0003857	+++		156	2.694	0.007058	+++
TYK2	485	4.938	7.875e-07	+++		42	2.115	0.03445	+++		261	2.803	0.005063	++-		156	3.184	0.001452	+++
LRP4	485	4.938	7.894e-07	+++		42	1.021	0.3075	+++		261	3.269	0.001079	+++		156	1.886	0.05925	++-
MDH2	485	-4.936	7.976e-07	---		42	-1.609	0.1076	--+		261	-3.956	7.609e-05	---		156	-1.354	0.1759	--+
BTF3L4	485	-4.933	8.105e-07	---		42	-1.042	0.2976	--+		261	-3.86	0.0001135	---		156	-2.993	0.002762	--+
TEKT2	485	4.932	8.121e-07	+++		42	1.091	0.2752	+++		261	2.758	0.005814	+++		156	1.728	0.08397	+++
FAM81A	485	-4.932	8.149e-07	---		42	-0.91	0.363	--+		261	-3.75	0.0001765	---		156	-2.574	0.01007	--+
SLC30A9	485	-4.931	8.18e-07	---		42	-1.944	0.05189	--+		261	-3.624	0.0002897	---		156	-2.95	0.003177	--+
ZNF467	485	4.931	8.197e-07	+++		42	0.508	0.6115	-++		261	3.607	0.0003095	+++		156	3.005	0.002654	+-+
ANGPT2	485	4.931	8.2e-07	+++		42	0.546	0.5852	++-		261	2.863	0.004195	+++		156	2.547	0.01086	+++
RCC1	485	4.928	8.325e-07	+++		42	0.242	0.8089	-++		261	3.705	0.0002117	+++		156	2.396	0.01659	+++
SDR16C5	485	-4.927	8.33e-07	---		42	-1.637	0.1016	--+		261	-3.202	0.001363	---		156	-2.523	0.01163	--+
SNRPA1	485	-4.927	8.335e-07	---		42	-0.42	0.6745	--+		261	-4.38	1.185e-05	---		156	-1.623	0.1045	-++
NDST3	485	-4.926	8.374e-07	---		42	-1.182	0.237	--+		261	-3.23	0.001236	---		156	-2.847	0.004412	--+
RPA3	485	-4.923	8.514e-07	---		42	-1.509	0.1314	--+		261	-4.485	7.296e-06	---		156	-1.665	0.09595	--+
MGAT1	485	4.923	8.526e-07	+++		42	0.314	0.7531	+++		261	3.699	0.0002165	+++		156	2.968	0.002993	+++
RRAS	485	4.922	8.559e-07	+++		42	1.101	0.2707	++-		261	3.425	0.0006142	+++		156	2.537	0.0112	++-
CIRBP	485	-4.922	8.564e-07	---		42	0.101	0.9194	+--		261	-3.373	0.0007438	---		156	-2.957	0.003107	---
C4orf33	485	-4.92	8.665e-07	---		42	-0.808	0.419	--+		261	-3.583	0.0003402	---		156	-3.027	0.002471	--+
RPSAP69	485	-4.919	8.71e-07	---		42	-0.189	0.8504	--+		261	-2.616	0.008897	---		156	-2.608	0.009117	--+
LRRC1	485	4.917	8.769e-07	+++		42	2.116	0.03434	+++		261	4.055	5.019e-05	+++		156	0.759	0.4479	++-
NDUFB2-AS1	485	-4.917	8.775e-07	---		42	-1.671	0.09475	--+		261	-3.529	0.0004167	---		156	0.325	0.7448	+-+
RASAL2	485	-4.917	8.781e-07	---		42	-1.135	0.2565	--+		261	-3.541	0.000398	---		156	-2.056	0.03979	--+
GSKIP	485	-4.917	8.8e-07	---		42	-0.37	0.7111	--+		261	-3.904	9.47e-05	---		156	-3.224	0.001265	--+
CD47	485	-4.916	8.822e-07	---		42	-0.384	0.7012	--+		261	-3.962	7.437e-05	---		156	-3.087	0.00202	--+
TNS1	485	4.916	8.841e-07	+++		42	0.634	0.5261	++-		261	3.236	0.001212	+++		156	2.09	0.03662	++-
YKT6	485	4.916	8.852e-07	+++		42	0.887	0.375	+++		261	3.509	0.0004493	+++		156	2.423	0.0154	+++
NAF1	485	-4.914	8.912e-07	---		42	-1.659	0.09716	--+		261	-3.397	0.0006812	---		156	-1.692	0.09055	---
MAPK4	485	4.914	8.934e-07	+++		42	0.866	0.3863	+++		261	3.04	0.002366	+++		156	3.188	0.001433	+++
TM7SF2	485	-4.914	8.934e-07	---		42	0.121	0.9034	+-+		261	-3.582	0.0003407	---		156	-1.601	0.1094	--+
VPS8	485	-4.913	8.958e-07	---		42	-0.719	0.472	-++		261	-3.304	0.0009546	---		156	-3.44	0.0005811	--+
EMC4	485	-4.91	9.107e-07	---		42	-1.472	0.1411	--+		261	-3.911	9.2e-05	---		156	-2.306	0.02114	--+
WDR6	485	4.909	9.134e-07	+++		42	1.411	0.1584	+++		261	2.938	0.003304	+++		156	2.488	0.01286	+++
TMED4	485	-4.909	9.17e-07	---		42	-0.879	0.3794	--+		261	-3.46	0.0005401	---		156	-2.656	0.007897	---
PPARA	485	4.908	9.193e-07	+++		42	0.256	0.7982	++-		261	3.6	0.0003187	+++		156	2.26	0.02383	++-
TWNK	485	4.907	9.252e-07	+++		42	-0.158	0.8741	-++		261	3.78	0.0001569	+++		156	2.445	0.01447	+++
NAP1L2	485	-4.906	9.286e-07	---		42	-0.553	0.5801	--+		261	-3.849	0.0001185	---		156	-2.651	0.008025	--+
EPB41L3	485	-4.905	9.327e-07	---		42	-0.797	0.4253	--+		261	-3.813	0.0001376	---		156	-2.111	0.03476	--+
SOGA1	485	4.904	9.397e-07	+++		42	0.772	0.4401	+++		261	3.275	0.001056	+++		156	3.346	0.0008213	++-
LCN10	485	4.903	9.46e-07	+++		42	0.584	0.5593	+++		261	4.287	1.809e-05	+++		156	1.313	0.1892	+++
RAB6C-AS1	485	-4.901	9.536e-07	---		42	-1.347	0.1778	--+		261	-3.204	0.001357	---		156	-2.487	0.01288	---
TATDN3	485	-4.9	9.574e-07	---		42	-0.298	0.7657	+-+		261	-3.649	0.0002632	---		156	-2.62	0.008799	--+
RAB3C	485	-4.899	9.651e-07	---		42	-0.926	0.3545	--+		261	-3.902	9.528e-05	---		156	-2.657	0.007879	--+
CRYZL1	485	-4.898	9.698e-07	---		42	-1.186	0.2354	--+		261	-3.351	0.0008057	---		156	-3.91	9.24e-05	---
RFX2	485	4.897	9.736e-07	+++		42	0.67	0.5029	+++		261	3.132	0.001737	+++		156	2.846	0.004433	+++
ADAM22	485	-4.896	9.781e-07	---		42	-1.187	0.2351	--+		261	-3.611	0.0003045	---		156	-2.632	0.008485	--+
HYAL2	485	4.896	9.792e-07	+++		42	0.287	0.7744	++-		261	3.222	0.001271	+++		156	3.044	0.002334	+++
CASKIN2	485	4.895	9.825e-07	+++		42	0.723	0.4698	++-		261	2.825	0.004724	+++		156	3.59	0.0003307	++-
LOXL1	485	4.895	9.839e-07	+++		42	1.57	0.1165	++-		261	4.176	2.972e-05	+++		156	1.369	0.1709	+++
KIAA0895LP1	485	-4.895	9.84e-07	---		42	-1.009	0.3129	---		261	-3.013	0.002588	---		156	-1.497	0.1345	--+
SRGAP1	485	4.894	9.858e-07	+++		42	2.331	0.01977	+++		261	3.223	0.001269	+++		156	2.211	0.02704	+++
LINC00893	485	-4.894	9.88e-07	---		42	-1.735	0.08278	--+		261	-2.361	0.0182	---		156	-1.87	0.06149	-+-
MPPED2	485	-4.893	9.95e-07	---		42	-0.45	0.6531	--+		261	-3.617	0.000298	---		156	-2.348	0.0189	---
PSPC1	485	-4.893	9.956e-07	---		42	-0.276	0.7824	--+		261	-3.742	0.0001825	---		156	-2.292	0.02192	--+
ABTB2	485	4.892	9.959e-07	+++		42	0.7	0.4838	++-		261	2.946	0.003215	+++		156	2.822	0.004774	++-
TNFRSF10D	485	4.892	9.973e-07	+++		42	0.6	0.5483	++-		261	2.784	0.005371	+++		156	2.873	0.004063	+++
